# Supplementary material for: The human genome harbours widespread exclusive yin yang haplotypes
Source: Eur J Hum Genet. 2023 Jun 12;32(6):691–6. doi: 10.1038/s41431-023-01399-5 (PMC11153572; doi:10.1038/s41431-023-01399-5)
Supplement: Supplementary file 1 — Supplementary tables [file 41431_2023_1399_MOESM1_ESM.zip]

Archive with 1 entries (1 files):
- YYSupplementaryTables.20230206.xlsx
