# Supplementary material for: The human genome harbours widespread exclusive yin yang haplotypes
Source: Eur J Hum Genet. 2023 Jun 12;32(6):691–6. doi: 10.1038/s41431-023-01399-5 (PMC11153572; doi:10.1038/s41431-023-01399-5)
Supplement: Supplementary file 1 — Supplementary tables [file 41431_2023_1399_MOESM1_ESM.zip › YYSupplementaryTables.20230206.xlsx]

## Sheet: SupTab1Legend
Supplementary Table 1
Information about each yin yang haplotype or lead SNP
Chr	Chromosome
Start	Start coordinate
End	End Coordinate
Number	Number of SNPs forming haplotype
Length	Length of haplotype
RecombRate	Recombination rate in cM/Mb
GeneticLength	Genetic length in cM
Variant	Coordinate and alleles of lead SNP
VarName	rs number for lead SNP
CountRR	Number of reference homozygotes
CountRA	Number of heterozygotes
CountAA	Number of alternate homozygotes
AAF	Allele frequency of alternate allele
Fst	Fst including AFR superpopulation
NonAfrFst	Fst excluding AFR superpopulation
AFR	MAF in AFR superpopulation
AMR	MAF in AMR superpopulation
EAS	MAF in EAS superpopulation
EUR	MAF in EUR superpopulation
SAS	MAF in SAS superpopulation
BothAlt	Number of variants for which both Neanderthal and chimpanzee have alternate allele
BothRef	Number of variants for which both Neanderthal and chimpanzee have reference allele
ChimpAlt	Number of variants for which only the chimpanzee has the alternate allele
NeandAlt	Number of variants for which only the Neanderthal has the alternate allele
Derived	Appears derived, with one haplotype seen in both chimpanzees and Neanderthals
Ancient	Appears ancient, with one haplotype in chimpanzees and the other Neanderthals
Mixed	Contain at least one variant where only the chimpanzee has alternate allele and at least one other variant where only the Neanderthal has the alternate allele

## Sheet: SupTab1
Chr	Start	End	Number	Length	RecombRate	GeneticLength	Variant	VarName	CountRR	CountRA	CountAA	AAF	Fst	NonAfrFST	AFR	AMR	EAS	EUR	SAS	BothAlt	BothRef	ChimpAlt	NeandAlt	Derived	Ancient	Mixed
1	1221960	1230825	32	8865	0.0324492	0.000287695	1_1221960_A/G	rs56013947	1926	534	44	0.0709074	0.0102336	0.00885294	0.160363	0.0893372	0.15873	0.0884692	0.101227	0	16	11	0	0	0	1
1	4008806	4013586	28	4780	0	0	1_4008806_G/T	rs34940664	1543	820	141	0.141065	0.0411082	0.0240571	0.118759	0.185879	0.181548	0.322068	0.315951	0	15	5	0	0	0	1
1	4036476	4042586	22	6110	0.0340683	0.000208191	1_4036476_G/A	rs7555483	1874	401	229	0.103519	0.471051	0.0169736	0.602874	0.0389049	0	0.0318091	0.00306748	0	0	1	0	0	0	0
1	4472456	4479251	29	6795	0.0265449	0.000180399	1_4472456_C/T	rs12142519	2017	453	34	0.0580566	0.0285549	0.030736	0.0726172	0.159942	0.0297619	0.167992	0.117587	10	0	0	12	0	0	1
1	4536474	4542951	37	6477	0.0421828	0.00027326	1_4536474_C/T	rs12084169	372	944	1188	0.983412	0.129458	0.139483	0.778366	0.727666	0.332341	0.780318	0.680982	16	0	0	12	0	0	1
1	4585818	4589678	20	3860	0.0972512	0.000375487	1_4585818_T/C	rs617046	84	667	1753	2.4988	0.0265451	0.0362268	0.818457	0.857349	0.784722	0.942346	0.774029	5	0	0	7	0	0	1
1	4850862	4853863	21	3001	0.0399901	0.00012005	1_4850862_C/T	rs12405590	1964	474	66	0.0688323	0.062365	0.0872036	0.13767	0.119597	0.251984	0.000994036	0.0879346	0	10	8	0	0	0	1
1	4857594	4866425	37	8831	0.00142492	1.25849e-05	1_4857594_G/A	rs2209163	548	1190	766	0.595363	0.0237141	0.0213479	0.46823	0.45389	0.527778	0.622266	0.644172	0	0	0	0	0	0	0
1	5733928	5739211	27	5283	3.76168e-20	1.98767e-22	1_5733928_C/T	rs72851641	1991	460	53	0.06371	0.0629113	0.0879267	0.15053	0.0158501	0.128968	0.00795229	0.222904	0	7	12	0	0	0	1
1	11064828	11072744	26	7916	0.0113868	9.01495e-05	1_11064828_T/C	rs2486922	540	893	1071	0.769133	0.245102	0.00290994	0.20348	0.755043	0.78373	0.741551	0.721881	8	0	0	6	0	0	1
1	11074437	11097650	33	23213	0.154366	0.00358344	1_11074437_G/C	rs12121163	1942	521	41	0.0684449	0.0288529	0.0335124	0.166415	0.0763689	0.157738	0.0258449	0.148262	0	4	8	0	0	0	1
1	11807680	11820692	41	13012	0	0	1_11807680_A/G	rs56221660	2001	466	37	0.0604297	0.00978525	0.0115498	0.0922844	0.0576369	0.124008	0.0994036	0.156442	0	13	7	0	0	0	1
1	11888603	11896903	23	8300	0.0125808	0.000104434	1_11888603_C/G	rs4845886	709	1202	593	0.455725	0.0215548	0.0120585	0.571104	0.419308	0.522817	0.378728	0.443763	1	0	0	2	0	0	0
1	13641349	13644592	34	3243	1.58555e-09	5.14352e-12	1_13641349_T/G	rs4661998	1907	539	58	0.0752355	0.0591354	0.0634186	0.21407	0.257925	0.0575397	0.0735586	0.0623722	10	0	0	2	0	0	1
1	13941870	13947737	36	5867	0.0805801	0.000472844	1_13941870_A/G	rs12135233	1958	513	33	0.0653646	0.0263302	0.0209868	0.177761	0.0806916	0.0327381	0.140159	0.116564	11	0	0	8	0	0	1
1	13995829	14001546	30	5717	0.0476261	0.000272326	1_13995829_T/C	rs12743327	1784	649	71	0.0937871	0.015091	0.0189353	0.141452	0.0821326	0.174603	0.144135	0.231084	0	2	1	0	0	0	0
1	14126399	14132764	32	6365	0.00539054	3.43162e-05	1_14126399_C/T	rs12066020	347	1044	1112	0.940161	0.0675806	0.0585995	0.771558	0.693084	0.757937	0.467131	0.546012	10	0	0	13	0	0	1
1	15247193	15254631	36	7438	0	0	1_15247193_A/G	rs1780596	1653	691	152	0.124468	0.098482	0.0923922	0.100605	0.22029	0.0420842	0.375498	0.297546	0	11	9	6	0	0	1
1	15503564	15521251	24	17687	0	0	1_15503564_A/C	rs4646059	483	1114	907	0.703846	0.0560027	0.0270949	0.739788	0.498559	0.65377	0.514911	0.436605	13	0	0	3	0	0	1
1	15581629	15587966	30	6337	0.165688	0.00105013	1_15581629_T/C	rs10927803	438	1061	1005	0.792721	0.0851786	0.0190976	0.829047	0.521614	0.635913	0.528827	0.449898	12	0	0	2	0	0	1
1	15802479	15811834	20	9355	6.77051e-10	6.33449e-12	1_15802479_C/T	rs11804375	1879	521	104	0.0851835	0.145293	0.0212906	0.363843	0.0965418	0.00992063	0.0984095	0.0736196	2	0	0	4	0	0	1
1	15817016	15824423	21	7407	0	0	1_15817016_G/A	rs112024238	1866	531	107	0.0873798	0.147661	0.0219501	0.370651	0.0994236	0.00992063	0.100398	0.0766871	2	0	0	2	0	0	0
1	15825467	15828196	20	2729	2.43859e-31	6.65736e-34	1_15825467_A/G	rs113783933	1629	404	234	0.119061	0.133418	0.0428756	0.402458	0.154485	0.0112016	0.157534	0.137306	3	0	0	4	0	0	1
1	18990505	19002512	43	12007	0.00469269	5.63498e-05	1_18990505_T/C	rs59405037	1604	765	135	0.130254	0.0333201	0.0271157	0.291225	0.159942	0.271825	0.106362	0.161554	9	0	0	20	0	0	1
1	19601226	19629046	33	27820	0.00146321	4.0708e-05	1_19601226_T/C	rs840265	2029	348	127	0.0683159	0.334278	0.0286491	0.433434	0.0389049	0	0.000994036	0.00102249	0	19	5	0	0	0	1
1	20569918	20575195	22	5277	0	0	1_20569918_T/C	rs10799640	820	1185	499	0.386372	0.0195761	0.0255952	0.414523	0.51585	0.53373	0.345924	0.399796	10	0	0	5	0	0	1
1	20579650	20586426	29	6776	0.0156833	0.000106286	1_20579650_G/A	rs1253907	58	493	1953	3.61166	0.0866409	0.0152659	0.723903	0.930836	0.973214	0.890656	0.939673	1	0	0	8	0	0	1
1	22032254	22037425	33	5171	0.231049	0.00119499	1_22032254_T/C	rs2473288	480	1088	936	0.722656	0.111902	0.046216	0.818457	0.451009	0.362103	0.593439	0.616564	0	3	7	0	0	0	1
1	23869911	23875828	31	5917	1.57574e-05	9.32523e-08	1_23869911_A/G	rs3123554	344	1049	1111	0.941566	0.0494117	0.0229981	0.794251	0.638329	0.500992	0.587475	0.697342	18	0	0	6	0	0	1
1	23881883	23885687	26	3804	1.98696e-05	7.56038e-08	1_23881883_C/T	rs12754324	508	982	1014	0.753253	0.166578	0.204428	0.69289	0.766571	0.218254	0.749503	0.601227	3	0	0	4	0	0	1
1	23887940	23891786	27	3846	0.000169854	6.53429e-07	1_23887940_C/T	rs2501385	125	765	1614	1.967	0.0394044	0.051335	0.815431	0.861671	0.642857	0.859841	0.822086	12	0	0	4	0	0	1
1	23892884	23896736	23	3852	2.63691	0.01016	1_23892884_T/C	rs6424130	136	810	1558	1.81423	0.0371833	0.0459616	0.815431	0.855908	0.628968	0.829026	0.803681	2	0	0	9	0	0	1
1	25832471	25857443	26	24972	0.00204991	5.11924e-05	1_25832471_A/G	rs15045	102	615	1787	2.55739	0.0711919	0.0555682	0.713313	0.864553	0.978175	0.774354	0.900818	5	1	6	2	0	0	1
1	26105440	26130218	30	24778	0.0109648	0.000271697	1_26105440_T/C	rs61776577	1966	488	50	0.0665158	0.0476581	0.0473169	0.193646	0.105187	0.015873	0.178926	0.0644172	7	10	1	0	0	0	1
1	26240553	26266223	24	25670	0	0	1_26240553_A/G	rs6684875	1899	548	57	0.076162	0.0403025	0.0404036	0.202723	0.106628	0.0228175	0.190855	0.107362	0	7	4	0	0	0	1
1	27178128	27186517	30	8389	0.0358869	0.000301091	1_27178128_C/T	rs6702942	1362	948	194	0.181917	0.0398362	0.0457521	0.333585	0.197406	0.115079	0.314115	0.333333	0	0	0	0	0	0	0
1	27919779	27928206	26	8427	9.30624e-06	7.8433e-08	1_27919779_C/T	rs2749112	126	690	1688	2.15817	0.0625036	0.0125356	0.959909	0.727666	0.733135	0.728628	0.838446	5	1	0	1	0	0	1
1	28380203	28443632	70	63429	0.000106203	6.73644e-06	1_28380203_T/C	rs4908412	1231	892	381	0.246571	0.202279	0.0757846	0.643722	0.311239	0.0704365	0.348907	0.168712	20	0	0	5	0	0	1
1	28444388	28502381	65	57993	0.000242108	1.40408e-05	1_28444388_A/C	rs150626347	2053	379	72	0.0583055	0.210796	0.0169387	0.337368	0.0446686	0	0.0377734	0.00817996	14	0	0	9	0	0	1
1	28981815	29061374	21	79559	0.00185182	0.000147331	1_28981815_G/C	rs72874929	2047	406	51	0.0564444	0.14086	0.0252133	0.28593	0.0677233	0.00198413	0.0656064	0.0153374	0	7	0	0	1	0	0
1	29158795	29218601	26	59806	0.0162784	0.000973564	1_29158795_G/A	rs111663720	1601	782	121	0.128514	0.084895	0.0856428	0.121029	0.17147	0.412698	0.0874751	0.246421	0	10	0	0	1	0	0
1	31145137	31156473	36	11336	0.0609955	0.000691506	1_31145137_T/C	rs150677129	2034	344	126	0.0675431	0.339365	0.0270703	0.433434	0.0331412	0	0	0	0	11	8	0	0	0	1
1	31319947	31354312	30	34365	5.76477e-05	1.98112e-06	1_31319947_C/A	rs1566964	929	1096	479	0.347664	0.0896464	0.120649	0.444024	0.505764	0.18254	0.612326	0.323108	6	5	0	2	0	0	1
1	31442300	31445850	26	3550	0.387848	0.00137725	1_31442300_A/G	rs12092298	1086	947	471	0.302821	0.206445	0.15257	0.13767	0.536023	0.210317	0.723658	0.403885	0	10	10	0	0	0	1
1	31536660	31545927	33	9267	0.0179399	0.000166267	1_31536660_C/G	rs4949428	1576	744	184	0.14271	0.121455	0.0854488	0.410741	0.0677233	0.277778	0.026839	0.219836	0	7	9	0	0	0	1
1	32765779	32858487	39	92708	1.2435e-05	1.15284e-06	1_32765779_T/G	rs6694085	1860	580	64	0.0823256	0.0617521	0.0127454	0.0113464	0.102305	0.22619	0.184891	0.212679	2	0	0	15	0	0	1
1	33423730	33444238	27	20508	4.96967e-05	1.01923e-06	1_33423730_C/T	rs17475424	1736	680	88	0.103083	0.065751	0.00736086	0.0181543	0.170029	0.208333	0.235586	0.273006	12	1	0	11	0	0	1
1	33827100	33832795	30	5695	0.024272	0.000138253	1_33827100_T/C	rs4233218	68	442	1994	3.83218	0.105023	0.0960233	0.960666	0.873199	0.953373	0.685885	0.923313	0	2	6	0	0	0	1
1	33835828	33840376	20	4548	0.0481887	0.00021921	1_33835828_A/G	rs2358513	68	442	1994	3.83218	0.105023	0.0960233	0.960666	0.873199	0.953373	0.685885	0.923313	0	3	5	0	0	0	1
1	34978436	35030121	23	51685	0.00109156	5.64182e-05	1_34978436_T/C	rs4072108	1362	708	434	0.229604	0.344816	0.135137	0.725416	0.116715	0.382937	0.0308151	0.121677	0	10	6	0	0	0	1
1	36394508	36400585	26	6077	0.00934771	5.68154e-05	1_36394508_A/T	rs11263879	1216	1081	207	0.212781	0.00851456	0.00661606	0.345688	0.21902	0.266865	0.299205	0.323108	0	4	2	0	0	0	1
1	36415726	36449504	67	33778	0.0732817	0.00247538	1_36415726_C/T	rs142003566	1900	534	70	0.0777573	0.0663371	0.065678	0.0733737	0.128242	0.306548	0.0904573	0.0899796	17	0	0	21	0	0	1
1	37413195	37419981	35	6786	0.131434	0.000892044	1_37413195_T/G	rs11264038	1643	538	323	0.154812	0.412661	0.0386753	0.686082	0.0850144	0.0138889	0.055666	0.151329	12	0	0	17	0	0	1
1	39027092	39043362	24	16270	8.69913e-06	1.41544e-07	1_39027092_G/A	rs7531999	596	1115	793	0.585392	0.104932	0.122458	0.432678	0.619597	0.401786	0.833002	0.466258	1	0	0	4	0	0	1
1	40510586	40544110	20	33524	0.00887636	0.00029758	1_40510586_T/C	rs4604685	2016	442	46	0.0596781	0.0378331	0.0365015	0.0620272	0.110951	0.0287698	0.183897	0.164622	0	9	0	0	1	0	0
1	42497129	42543648	46	46519	0	0	1_42497129_A/T	rs3748841	1905	554	45	0.0737855	0.00912419	0.00365298	0.0847201	0.128242	0.16369	0.163022	0.116564	17	0	0	6	0	0	1
1	43185746	43196435	29	10689	0.688825	0.00736354	1_43185746_C/T	rs61542120	1426	876	202	0.171674	0.0591888	0.0552122	0.366112	0.259366	0.31746	0.0666004	0.234151	0	5	8	0	0	0	1
1	44092590	44098711	27	6121	0	0	1_44092590_C/T	rs7544459	1189	1044	271	0.231736	0.0190033	0.00362303	0.217852	0.400576	0.323413	0.333002	0.367076	0	5	0	0	1	0	0
1	44912689	44948761	23	36072	8.35539e-10	3.01404e-11	1_44912689_C/T	rs1392035	1762	653	89	0.0994733	0.000508324	0.000579021	0.17171	0.157061	0.164683	0.176938	0.154397	8	0	0	4	0	0	1
1	45641250	45692659	21	51409	0.000491357	2.52607e-05	1_45641250_T/A	rs12043945	1173	1029	302	0.241926	0.0132083	0.00989956	0.26702	0.347262	0.342262	0.286282	0.415133	13	0	0	0	1	0	0
1	46342025	46396883	165	54858	0.0316364	0.00173554	1_46342025_C/T	rs17357621	1925	498	81	0.075897	0.0605103	0.0824606	0.133132	0.146974	0.0178571	0.272366	0.0920245	40	0	0	39	0	0	1
1	46634377	46666310	33	31933	4.76761e-12	1.52249e-13	1_46634377_C/T	rs1258068	247	757	1500	1.5016	0.19267	0.185235	0.534796	0.932277	0.574405	0.984095	0.852761	4	8	5	1	0	0	1
1	47103972	47111260	40	7288	0	0	1_47103972_A/C	rs6693145	538	951	1015	0.735323	0.187432	0.248865	0.518154	0.471182	0.964286	0.340954	0.668712	10	0	0	0	1	0	0
1	52054258	52092273	27	38015	0.0302418	0.00114967	1_52054258_T/C	rs2809955	64	447	1993	3.85478	0.10899	0.0520412	0.726929	0.927954	0.864087	0.999006	0.973415	6	1	2	3	0	0	1
1	53021213	53029857	53	8644	3.30789e-09	2.85967e-11	1_53021213_C/T	rs7526661	1634	732	138	0.126	0.0649932	0.0894738	0.22466	0.286744	0.338294	0.0606362	0.112474	13	0	0	20	0	0	1
1	53029975	53044180	30	14205	0	0	1_53029975_A/G	rs111849363	1892	534	78	0.0798981	0.0659989	0.0761273	0.220121	0.270893	0.117063	0.0228628	0.0715746	0	10	9	0	0	0	1
1	53046613	53058026	22	11413	0.216207	0.00246779	1_53046613_T/C	rs13376501	1709	561	234	0.129304	0.326009	0.0129035	0.588502	0.105187	0.0416667	0.0427435	0.095092	0	13	6	0	0	0	1
1	53599506	53605158	22	5652	0.24206	0.00136836	1_53599506_T/C	rs941126	398	698	1408	1.17604	0.332371	0.193559	0.32829	0.877522	0.576389	0.983101	0.921268	0	11	10	0	0	0	1
1	54717459	54726767	26	9308	0.0701596	0.000653116	1_54717459_A/G	rs3766415	1908	541	55	0.0747074	0.0382241	0.0493655	0.17171	0.0288184	0.127976	0.0616302	0.217791	10	0	0	6	0	0	1
1	54727112	54740168	47	13056	0.00107477	1.40333e-05	1_54727112_G/A	rs12057843	1799	612	93	0.0947743	0.0651448	0.0473086	0.279123	0.0331412	0.128968	0.0626243	0.217791	13	0	0	12	0	0	1
1	55938692	55945421	32	6729	8.81609e-11	5.93323e-13	1_55938692_A/C	rs9787007	1740	665	99	0.104101	0.0675943	0.0932723	0.185325	0.115274	0.352183	0.107356	0.0766871	10	0	0	16	0	0	1
1	56342660	56352532	20	9872	0.0467347	0.000461412	1_56342660_G/A	rs4564188	564	1218	722	0.567349	0.0315087	0.0271014	0.440998	0.586455	0.47619	0.682903	0.51636	7	0	0	5	0	0	1
1	56602725	56606870	25	4145	0.76925	0.00318931	1_56602725_T/C	rs11206852	942	1110	452	0.336339	0.0215617	0.0283108	0.381997	0.32853	0.328373	0.525845	0.43047	5	0	0	6	0	0	1
1	56606979	56615386	21	8407	0.222346	0.00186949	1_56606979_A/G	rs2798154	943	1109	452	0.33606	0.0225054	0.0294645	0.380484	0.327089	0.327381	0.528827	0.43047	0	0	0	3	0	0	0
1	56909871	56920182	42	10311	0.0008665	8.93535e-06	1_56909871_G/A	rs1741990	1897	532	75	0.0788257	0.0648338	0.033399	0.260968	0.132565	0.0406746	0.0477137	0.159509	19	0	0	17	0	0	1
1	56976772	56984302	30	7530	0	0	1_56976772_C/T	rs2480409	1088	1066	350	0.272363	0.0541369	0.0603915	0.438729	0.361671	0.47619	0.172962	0.287321	0	18	6	0	0	0	1
1	58522090	58542886	30	20796	0.000255535	5.31436e-06	1_58522090_C/A	rs7354819	2041	414	49	0.0569395	0.0710448	0.0327892	0.22239	0.0907781	0.00396825	0.110338	0.0408998	0	15	2	0	0	0	1
1	58547567	58565859	47	18292	7.21333e-05	1.31953e-06	1_58547567_G/T	rs11207256	144	532	1828	2.55366	0.217362	0.0364093	0.555976	0.891931	0.996032	0.88668	0.9591	10	18	6	2	0	0	1
1	58998473	59001695	20	3222	0	0	1_58998473_T/C	rs2716142	937	1042	525	0.358711	0.129413	0.0334019	0.687595	0.386167	0.213294	0.423459	0.280164	5	0	0	7	0	0	1
1	60767093	60781713	21	14620	0.000121174	1.77168e-06	1_60767093_C/T	rs310168	1218	1008	278	0.227062	0.034446	0.0445053	0.28593	0.226225	0.451389	0.360835	0.215746	0	4	1	0	0	0	1
1	63039658	63044500	20	4842	0.0881619	0.000426968	1_63039658_A/C	rs12123102	1059	1085	360	0.281767	0.0175448	0.022414	0.336611	0.482709	0.280754	0.33996	0.408998	0	8	7	0	0	0	1
1	65661139	65667228	34	6089	0	0	1_65661139_C/T	rs28797536	1466	884	154	0.156184	0.0496318	0.0569216	0.313162	0.213256	0.100198	0.176938	0.358896	11	0	0	11	0	0	1
1	66611949	66629581	26	17632	0.0430294	0.000758738	1_66611949_C/A	rs4655499	1503	786	215	0.160338	0.143522	0.0988546	0.0680787	0.197406	0.449405	0.120278	0.424335	0	13	5	0	0	0	1
1	67090198	67100481	28	10283	0	0	1_67090198_A/G	rs41484346	1984	456	64	0.0660036	0.0757939	0.00220636	0.263238	0.0850144	0.0644841	0.0506958	0.0623722	1	10	12	0	0	0	1
1	67380429	67391982	25	11553	5.29933e-07	6.12285e-09	1_67380429_A/T	rs881086	936	1063	505	0.353152	0.0971839	0.038043	0.198941	0.471182	0.345238	0.584493	0.559305	0	8	5	0	0	0	1
1	68581060	68603992	61	22932	1.44687e-05	3.3181e-07	1_68581060_T/G	rs11209325	468	963	1073	0.818589	0.160041	0.0907501	0.863086	0.580692	0.315476	0.7167	0.537832	1	29	14	1	0	0	1
1	68604769	68624577	30	19808	0.0334472	0.000662557	1_68604769_G/A	rs2473770	689	954	861	0.573756	0.218772	0.0111404	0.151286	0.615274	0.720238	0.620278	0.714724	0	16	4	0	0	0	1
1	69297794	69312346	20	14552	0	0	1_69297794_T/C	rs7541154	1022	1127	355	0.289656	0.0476103	0.00997057	0.529501	0.240634	0.302579	0.374751	0.294479	0	0	5	0	0	1	1
1	69582381	69602636	45	20255	0	0	1_69582381_C/T	rs1245058	1891	546	67	0.0785582	0.0435694	0.0518163	0.105144	0.230548	0.0188492	0.178926	0.186094	0	22	12	0	0	0	1
1	69611073	69638461	54	27388	0.00602613	0.00016505	1_69611073_A/T	rs1773330	2000	446	58	0.0632029	0.0719515	0.0490489	0.0249622	0.216138	0.0188492	0.176938	0.186094	0	23	18	1	0	0	1
1	70048648	70058527	21	9879	0.00734343	7.25531e-05	1_70048648_A/C	rs61782633	1689	714	101	0.111926	0.0359445	0.0225834	0.278366	0.116715	0.166667	0.082505	0.220859	2	0	0	14	0	0	1
1	70546712	70551647	23	4935	9.81556e-08	4.84496e-10	1_70546712_C/A	rs6700601	585	1140	779	0.583983	0.0786969	0.0465356	0.360817	0.684438	0.438492	0.697813	0.615542	11	0	0	11	0	0	1
1	70599918	70618014	34	18096	0.00253728	4.59171e-05	1_70599918_C/G	rs12738507	1583	773	148	0.135694	0.0961427	0.0378076	0.0416036	0.259366	0.159722	0.393638	0.283231	0	7	6	0	0	0	1
1	71588165	71594692	23	6527	7.46891e-05	4.8757e-07	1_71588165_G/C	rs2783046	89	575	1840	2.82537	0.11542	0.0408681	0.663389	0.927954	0.848214	0.996024	0.896728	14	0	1	7	0	0	1
1	71764887	71774971	20	10084	0.000818693	8.25652e-06	1_71764887_T/A	rs11209837	266	751	1487	1.45168	0.194298	0.0028044	0.423601	0.829971	0.878968	0.846918	0.870143	0	6	3	0	0	0	1
1	73083313	73096007	54	12694	1.33873e-28	1.69952e-30	1_73083313_A/G	rs35205560	965	1073	466	0.333833	0.104481	0.0786465	0.227685	0.621037	0.264881	0.581511	0.43047	20	0	0	7	0	0	1
1	73157748	73168445	28	10697	0.159284	0.00170402	1_73157748_C/T	rs12406002	1286	876	342	0.226218	0.184399	0.108276	0.0726172	0.540346	0.15377	0.543738	0.395706	0	15	9	0	0	0	1
1	73383261	73395138	40	11877	0.109837	0.00130465	1_73383261_C/T	rs12135094	497	1110	897	0.690114	0.0722965	0.0807198	0.480333	0.384726	0.785714	0.564612	0.656442	2	12	10	0	0	0	1
1	73408638	73427949	20	19311	0.00248509	4.79921e-05	1_73408638_G/A	rs1316718	716	1125	663	0.479273	0.0992622	0.0992449	0.353253	0.342939	0.771825	0.441352	0.535787	0	10	7	0	0	0	1
1	73576952	73605705	21	28753	0.000794868	2.28556e-05	1_73576952_A/G	rs10890051	1506	867	131	0.145527	0.024654	0.0327922	0.214826	0.292507	0.106151	0.275348	0.263804	0	13	1	0	0	0	1
1	73619185	73623670	20	4485	0.224448	0.00100687	1_73619185_C/A	rs11210308	1411	937	156	0.166135	0.0297822	0.0341608	0.305598	0.298271	0.104167	0.275348	0.261759	7	0	0	3	0	0	1
1	74198025	74221328	36	23303	0	0	1_74198025_G/A	rs11806946	886	1010	608	0.400072	0.173124	0.0671236	0.152799	0.389049	0.739087	0.465209	0.55317	11	5	0	13	0	0	1
1	74937063	74949469	33	12406	0.011306	0.000140274	1_74937063_C/T	rs12034013	1337	742	425	0.233021	0.305667	0.250264	0.0711044	0.26513	0.798611	0.189861	0.325153	6	10	6	1	0	0	1
1	75228992	75236773	25	7781	1.34541e-07	1.047e-09	1_75228992_A/T	rs79424454	1511	813	180	0.152934	0.0660301	0.0506866	0.365356	0.230548	0.0486111	0.271372	0.212679	0	5	17	0	0	0	1
1	76635546	76645782	47	10236	5.96041e-05	6.10168e-07	1_76635546_G/A	rs658035	1115	1036	353	0.266687	0.113824	0.00267724	0.614221	0.237752	0.224206	0.262425	0.281186	0	20	19	0	0	0	1
1	76734423	76739785	20	5362	0.0933401	0.000500583	1_76734423_C/T	rs78662178	2092	311	101	0.0570634	0.272836	0.0260985	0.366112	0.037464	0	0.00198807	0.00102249	0	0	0	2	0	0	0
1	76739949	76745086	23	5137	0.0418993	0.000215279	1_76739949_T/C	rs61784840	1620	728	156	0.131048	0.073835	0.0316215	0.367625	0.0878963	0.227183	0.0805169	0.187117	6	0	0	2	0	0	1
1	78158884	78165593	24	6709	0	0	1_78158884_A/C	rs4258185	646	1123	735	0.536853	0.108044	0.146596	0.505295	0.615274	0.21131	0.656064	0.639059	0	0	3	0	0	0	0
1	79823532	79830541	41	7009	0.000906647	6.35559e-06	1_79823532_A/G	rs10874078	936	1094	474	0.344235	0.0730191	0.0851541	0.329047	0.517291	0.203373	0.557654	0.492843	0	14	14	0	0	0	1
1	79831389	79842453	22	11064	0	0	1_79831389_T/C	rs12143869	1471	766	267	0.175297	0.199258	0.154924	0.0680787	0.461095	0.0406746	0.5	0.353783	0	10	8	0	0	0	1
1	80377832	80384219	36	6387	0.0899252	0.000574442	1_80377832_G/A	rs10157823	1946	480	78	0.0727356	0.12246	0.0898138	0.2882	0.0172911	0.189484	0.00198807	0.0511247	0	16	13	0	0	0	1
1	80911886	80923799	21	11913	0	0	1_80911886_G/A	rs10493682	1147	964	393	0.26857	0.163885	0.213467	0.302572	0.502882	0.0555556	0.630219	0.317996	0	7	13	0	0	0	1
1	81487813	81493849	30	6036	5.48874e-05	3.31355e-07	1_81487813_G/T	rs12095540	1868	511	125	0.0895927	0.199555	0.0281244	0.413767	0.113833	0.000992063	0.0626243	0.0725971	0	14	7	0	0	0	1
1	81823775	81843725	33	19950	0.00260777	5.20275e-05	1_81823775_G/A	rs10157954	1855	581	68	0.083547	0.0229282	0.00840358	0.0695915	0.119597	0.219246	0.16501	0.158487	0	17	5	0	0	0	1
1	82233527	82245002	27	11475	0.000493147	5.65935e-06	1_82233527_C/T	rs1505547	536	1171	797	0.616362	0.0355148	0.030688	0.456127	0.550432	0.717262	0.574553	0.489775	0	7	2	0	0	0	1
1	82674035	82703156	132	29121	0.0360152	0.00104883	1_82674035_G/A	rs377406	488	1174	842	0.664651	0.0226843	0.0308193	0.567322	0.494236	0.47619	0.609344	0.687117	50	0	0	49	0	0	1
1	82711359	82766483	49	55124	0	0	1_82711359_T/C	rs35714006	1641	717	146	0.126157	0.0654902	0.00209881	0.0325265	0.253602	0.234127	0.285288	0.273006	0	34	4	0	0	0	1
1	83026122	83050237	20	24115	0.040943	0.000987382	1_83026122_T/C	rs36040530	1925	516	63	0.0735227	0.0619456	0.0830895	0.123298	0.121037	0.000992063	0.134195	0.264826	0	7	5	0	0	0	1
1	83773501	83786586	25	13085	0.687271	0.00899363	1_83773501_T/C	rs10874421	1776	670	58	0.0930838	0.0121215	0.0161253	0.15053	0.0792507	0.181548	0.141153	0.211656	0	10	12	0	0	0	1
1	83814914	83829667	26	14753	0.0521969	0.000770113	1_83814914_C/T	rs1951928	1819	629	56	0.0868292	0.0201235	0.021295	0.113464	0.0677233	0.181548	0.142147	0.222904	0	13	3	0	0	0	1
1	86003653	86012025	36	8372	0.0966697	0.000809416	1_86003653_G/A	rs599761	1696	686	122	0.114026	0.0758377	0.0105908	0.357791	0.148415	0.0694444	0.136183	0.150307	8	0	0	12	0	0	1
1	86012480	86017472	25	4992	0.00236349	1.18009e-05	1_86012480_C/T	rs1629358	1268	980	256	0.212173	0.0439052	0.0298508	0.416036	0.299712	0.132937	0.308151	0.296524	9	0	0	5	0	0	1
1	87252126	87270699	26	18573	0	0	1_87252126_A/C	rs11579872	1485	828	191	0.159294	0.0832654	0.0184642	0.0559758	0.419308	0.267857	0.332008	0.246421	0	22	0	0	1	0	0
1	88433350	88455222	36	21872	1.48781e-10	3.25429e-12	1_88433350_T/G	rs72646143	2073	354	77	0.0564444	0.217875	0.207811	0.0189107	0.056196	0.380952	0.0198807	0.0408998	0	14	12	0	0	0	1
1	88761292	88831191	27	69899	0.00058231	4.07035e-05	1_88761292_G/T	rs17130599	1941	461	102	0.07656	0.16181	0.00641463	0.359304	0.0475504	0.0337302	0.0447316	0.0797546	13	0	0	0	1	0	0
1	88905753	88916258	35	10505	1.1789e-05	1.23855e-07	1_88905753_G/A	rs12067640	1688	702	114	0.114026	0.0785521	0.00386124	0.365356	0.112392	0.15377	0.112326	0.103272	8	0	0	7	0	0	1
1	88992990	89004475	27	11485	0	0	1_88992990_G/A	rs9783094	2033	352	119	0.0667723	0.319059	0.018316	0.421331	0.0345821	0.00793651	0.000994036	0	0	7	8	0	0	0	1
1	89386851	89407092	42	20241	0.000594696	1.20378e-05	1_89386851_A/G	rs6669782	60	572	1872	3.1185	0.0429709	0.0393636	0.920575	0.917867	0.728175	0.889662	0.851738	1	4	8	1	0	0	1
1	89415858	89427464	21	11606	0.00421397	4.89116e-05	1_89415858_T/A	rs12725893	60	568	1876	3.13953	0.0440768	0.0406278	0.921331	0.923631	0.728175	0.888668	0.851738	0	4	1	0	0	0	1
1	89433726	89446728	26	13002	0.0380867	0.000495241	1_89433726_A/G	rs10922643	1981	467	56	0.0653646	0.065053	0.0177135	0.242814	0.0763689	0.015873	0.0964215	0.0940695	7	0	0	0	1	0	0
1	89454145	89463766	22	9621	0.000210612	2.02651e-06	1_89454145_T/C	rs59378202	61	469	1974	3.73689	0.0712794	0.0177541	0.746596	0.926513	0.984127	0.903579	0.90593	10	1	0	6	0	0	1
1	89635366	89651028	32	15662	1.10074e-05	1.72408e-07	1_89635366_T/C	rs10922679	499	1111	894	0.687293	0.0617272	0.0820464	0.543116	0.693084	0.768849	0.50497	0.42638	0	8	15	0	0	0	1
1	90806939	90819347	40	12408	0.000445324	5.52602e-06	1_90806939_G/T	rs1725416	1742	674	88	0.102213	0.0413961	0.0521966	0.219365	0.092219	0.264881	0.0576541	0.174847	5	1	0	17	0	0	1
1	91179108	91183964	27	4856	3.49146e-12	1.6958e-14	1_91179108_A/T	rs657281	192	999	1313	1.31056	0.0287733	0.0103971	0.613464	0.809798	0.735119	0.809145	0.712679	2	0	0	1	0	0	0
1	91438468	91447289	26	8821	0.0767604	0.00067718	1_91438468_T/C	rs6603964	479	1211	814	0.654449	0.0308498	0.0341316	0.502269	0.439481	0.55754	0.614314	0.705521	0	4	3	0	0	0	1
1	93741664	93778568	112	36904	0.00548201	0.000202313	1_93741664_C/G	rs2391286	1804	614	86	0.0930838	0.0472859	0.0357453	0.254917	0.170029	0.199405	0.0576541	0.0736196	6	46	24	6	0	0	1
1	93780427	93786601	22	6174	0.0118633	7.32557e-05	1_93780427_G/C	rs11800779	1750	634	120	0.105709	0.0715708	0.0363034	0.318457	0.177233	0.198413	0.0586481	0.0725971	0	14	5	0	0	0	1
1	93797044	93812514	35	15470	0.00637783	9.86714e-05	1_93797044_C/G	rs12134159	1724	657	123	0.109988	0.0857185	0.0332668	0.347958	0.178674	0.1875	0.0586481	0.0725971	0	11	11	0	0	0	1
1	93847740	93861588	24	13848	0.00396878	5.49636e-05	1_93847740_C/T	rs12029548	574	1149	781	0.590118	0.0260801	0.0353066	0.548411	0.43804	0.62004	0.437376	0.630879	4	0	0	2	0	0	1
1	93998899	94003073	27	4174	0.0927269	0.000387135	1_93998899_C/T	rs12083624	1914	508	82	0.0774908	0.105525	0.00174169	0.318457	0.0605187	0.0664683	0.0586481	0.0848671	18	2	0	7	0	0	1
1	96301584	96326982	40	25398	5.02304e-06	1.2758e-07	1_96301584_C/T	rs10874990	1284	874	346	0.227484	0.168354	0.115317	0.101362	0.34438	0.619048	0.17495	0.40184	0	18	9	0	0	0	1
1	96425996	96440818	32	14822	0.004686	6.94605e-05	1_96425996_G/C	rs509588	1555	760	189	0.147028	0.125463	0.0386638	0.015885	0.42219	0.363095	0.286282	0.173824	0	3	4	0	0	0	1
1	96440953	96460328	20	19375	0.0205929	0.000399007	1_96440953_G/A	rs956187	1722	681	101	0.10703	0.0444416	0.0372508	0.101362	0.152738	0.314484	0.213718	0.113497	0	5	2	0	0	0	1
1	98017137	98029957	36	12820	2.2024e-24	2.8237e-26	1_98017137_A/G	rs1892549	50	546	1908	3.37616	0.0135455	0.0183856	0.871407	0.903458	0.929563	0.833996	0.825153	9	0	0	20	0	0	1
1	99732048	99758663	104	26615	0.00246167	6.55199e-05	1_99732048_T/C	rs7532101	633	945	926	0.632519	0.233301	0.0293227	0.940242	0.492795	0.390873	0.309145	0.518405	40	0	0	31	0	0	1
1	100781098	100791186	28	10088	0.0620175	0.000625694	1_100781098_A/T	rs10747512	691	1202	611	0.46904	0.0122143	0.0149796	0.455371	0.521614	0.580357	0.431412	0.45092	0	12	4	0	0	0	1
1	100807777	100818737	28	10960	0.081204	0.000890077	1_100807777_C/T	rs985664	1091	1059	354	0.272601	0.0433467	0.0164696	0.213313	0.387608	0.31746	0.417495	0.486708	1	7	11	0	0	0	1
1	101601025	101606079	27	5054	0	0	1_101601025_T/C	rs12074035	1841	552	111	0.0914029	0.135099	0.0477006	0.359304	0.037464	0.0436508	0.0526839	0.179959	0	10	5	0	0	0	1
1	101615737	101622288	32	6551	0.000743695	4.87269e-06	1_101615737_T/A	rs11164254	1781	526	197	0.112524	0.299932	0.00972309	0.536309	0.0533141	0.0277778	0.0576541	0.0899796	0	9	12	0	0	0	1
1	101910656	101918743	25	8087	0	0	1_101910656_C/A	rs2000151	800	1207	497	0.392056	0.0287406	0.0389768	0.434947	0.353026	0.58631	0.44831	0.346626	0	16	8	0	0	0	1
1	101941652	101947968	29	6316	0	0	1_101941652_A/C	rs11164340	773	1227	504	0.402993	0.00607333	0.00816884	0.453101	0.376081	0.492063	0.412525	0.474438	8	0	0	16	0	0	1
1	101972230	101991424	33	19194	0.00546374	0.000104876	1_101972230_A/G	rs17488327	1480	879	145	0.152253	0.0215544	0.00134216	0.132375	0.291066	0.253968	0.284294	0.255624	0	23	7	0	0	0	1
1	102285462	102299528	62	14066	0.0114729	0.00016139	1_102285462_C/G	rs6577310	42	435	2027	4.32466	0.064634	0.0912772	0.860817	0.974063	0.775794	0.992048	0.915133	12	0	0	8	0	0	1
1	102300945	102326287	111	25342	0	0	1_102300945_A/G	rs2050961	44	439	2021	4.25142	0.0671914	0.0950858	0.859304	0.974063	0.769841	0.992048	0.915133	35	0	0	34	0	0	1
1	102358912	102367243	38	8331	0.014802	0.000123331	1_102358912_T/C	rs7556216	1911	519	74	0.0768256	0.144484	0.0122588	0.345688	0.0648415	0.0248016	0.0487078	0.093047	0	14	13	0	0	0	1
1	102369917	102388985	30	19068	0.00230534	4.39606e-05	1_102369917_C/G	rs4433417	129	581	1794	2.48451	0.202907	0.012447	0.554463	0.912104	0.974206	0.932406	0.902863	15	0	0	12	0	0	1
1	102399862	102407112	27	7250	0.0365165	0.000264781	1_102399862_T/C	rs10735768	183	615	1706	2.0525	0.236526	0.012792	0.484871	0.89049	0.968254	0.906561	0.899796	11	0	0	8	0	0	1
1	103126198	103138476	45	12278	9.23375e-05	1.13381e-06	1_103126198_A/C	rs1572517	1370	929	205	0.182475	0.060078	0.054322	0.382753	0.272334	0.0734127	0.323062	0.250511	12	3	0	9	0	0	1
1	103139359	103149482	46	10123	1.49863e-07	1.51721e-09	1_103139359_G/T	rs7548104	1932	485	87	0.0757645	0.148981	0.0583718	0.333585	0.132565	0	0.111332	0.0143149	15	0	0	17	0	0	1
1	103149795	103162189	53	12394	0.0173699	0.0002153	1_103149795_T/C	rs7512886	1025	973	506	0.328316	0.210809	0.104122	0.708018	0.403458	0.0724206	0.434394	0.264826	21	0	0	23	0	0	1
1	103329727	103334235	32	4508	0.84652	0.00381696	1_103329727_C/A	rs36145634	741	1176	587	0.442062	0.0520449	0.0578813	0.552194	0.491354	0.265873	0.581511	0.435583	0	0	0	0	0	0	0
1	103335324	103339669	20	4345	0.0177134	7.69823e-05	1_103335324_G/A	rs879204479	713	1200	591	0.453542	0.0482038	0.0521652	0.559758	0.492795	0.281746	0.582505	0.439673	0	0	0	0	0	0	0
1	104074200	104091592	60	17392	0.150856	0.00262383	1_104074200_T/C	rs12021633	1218	956	330	0.238208	0.077725	0.105906	0.329047	0.381844	0.534722	0.156064	0.224949	0	23	24	0	0	0	1
1	104561013	104571147	41	10134	0.00734704	7.44622e-05	1_104561013_T/C	rs12033626	901	1100	503	0.362853	0.0537392	0.033138	0.280635	0.407781	0.597222	0.365805	0.492843	1	13	15	0	0	0	1
1	104713765	104729429	22	15664	0.0402448	0.000630434	1_104713765_A/G	rs66867693	2030	423	51	0.0585545	0.063068	0.0732729	0.0726172	0.145533	0.030754	0.242545	0.0541922	5	0	0	8	0	0	1
1	104873403	104883512	25	10109	0.000587496	5.93959e-06	1_104873403_C/T	rs4582804	603	1016	885	0.626913	0.156389	0.0463506	0.262481	0.636888	0.512897	0.719682	0.773006	0	10	5	0	0	0	1
1	104940737	104958690	74	17953	2.29705e-08	4.12413e-10	1_104940737_G/C	rs61209812	867	1117	520	0.378288	0.0686132	0.0444116	0.27534	0.563401	0.611111	0.346918	0.44683	34	0	0	16	0	0	1
1	105187841	105197523	48	9682	0.00562504	5.44673e-05	1_105187841_T/G	rs6692523	1999	447	58	0.0633296	0.080239	0.113802	0.135401	0.0230548	0.262897	0.00894632	0.0961145	0	14	15	0	0	0	1
1	105216820	105224553	26	7733	4.05614e-30	3.13702e-32	1_105216820_G/A	rs10881276	636	1240	628	0.496815	0.00830444	0.00752556	0.54236	0.5	0.431548	0.542744	0.461145	10	0	0	1	0	0	1
1	105252491	105264270	20	11779	0.0339898	0.0004004	1_105252491_T/C	rs2842208	1482	837	185	0.158774	0.0546539	0.0601959	0.178517	0.227666	0.407738	0.120278	0.287321	0	4	5	0	0	0	1
1	105315695	105326181	36	10486	3.10047e-05	3.25146e-07	1_105315695_T/G	rs2491637	927	1131	446	0.338861	0.0306297	0.0267975	0.31997	0.573487	0.434524	0.439364	0.329243	0	8	13	0	0	0	1
1	105497611	105514288	54	16677	0	0	1_105497611_G/T	rs1721538	535	1032	937	0.691246	0.146617	0.0957696	0.804841	0.391931	0.703373	0.313121	0.558282	13	0	0	14	0	0	1
1	105563621	105576691	88	13070	0	0	1_105563621_A/T	rs1721578	111	677	1716	2.28532	0.0838045	0.101105	0.728442	0.962536	0.718254	0.978131	0.787321	0	24	30	0	0	0	1
1	105581616	105586902	39	5286	0.530776	0.00280621	1_105581616_G/T	rs11184626	739	1059	706	0.486993	0.125321	0.0877842	0.701967	0.494236	0.181548	0.529821	0.494888	19	0	0	16	0	0	1
1	106081718	106098552	69	16834	0.00172361	2.9017e-05	1_106081718_T/C	rs12401311	1944	497	63	0.0710376	0.0911729	0.100385	0.0741301	0.18732	0.300595	0.0347913	0.0582822	0	27	19	0	0	0	1
1	106177139	106185828	49	8689	0.468508	0.00407134	1_106177139_T/C	rs11184781	1828	601	75	0.0882077	0.0563926	0.0434319	0.255673	0.243516	0.0595238	0.0785288	0.107362	15	0	0	21	0	0	1
1	106186559	106190303	20	3744	1.44858	0.00542492	1_106186559_C/A	rs12021842	1802	621	81	0.0926627	0.0641918	0.0449225	0.276097	0.247839	0.0595238	0.0795229	0.108384	5	0	0	8	0	0	1
1	107002550	107014023	24	11473	0.0254383	0.000291879	1_107002550_A/G	rs17496242	1787	641	76	0.0940688	0.0196918	0.00576661	0.0839637	0.149856	0.15873	0.223658	0.197342	9	0	0	10	0	0	1
1	107018525	107027933	35	9408	0.141204	0.00132858	1_107018525_C/T	rs10047147	1552	827	125	0.136988	0.0138352	0.00570508	0.283661	0.161383	0.156746	0.213718	0.221881	9	0	0	16	0	0	1
1	107802487	107812317	37	9830	0.0428798	0.000421552	1_107802487_T/A	rs6682419	1623	756	125	0.125687	0.0385977	0.0528405	0.210287	0.253602	0.314484	0.083499	0.154397	0	11	14	0	0	0	1
1	108753487	108780653	30	27166	9.52626e-06	2.588e-07	1_108753487_G/A	rs1338523	548	1030	926	0.677799	0.149158	0.164309	0.708018	0.521614	0.22123	0.742545	0.627812	0	9	11	0	0	0	1
1	110273330	110279421	25	6091	0.101462	0.000618106	1_110273330_T/A	rs57213976	1118	1074	312	0.256495	0.0228939	0.0310717	0.337368	0.462536	0.304563	0.235586	0.395706	0	9	7	0	0	0	1
1	110850304	110859154	33	8850	0.00963946	8.53189e-05	1_110850304_C/T	rs12756233	1582	801	121	0.131526	0.0504404	0.0334871	0.1059	0.29683	0.117063	0.284294	0.299591	0	17	9	0	0	0	1
1	110860333	110868697	40	8364	1.86871e-06	1.56318e-08	1_110860333_T/C	rs17689148	1579	801	124	0.132483	0.051078	0.034155	0.106657	0.295389	0.117063	0.285288	0.304703	0	5	8	0	0	0	1
1	111032172	111036712	20	4540	0.138578	0.000629282	1_111032172_G/A	rs1777140	733	1160	611	0.453542	0.0608893	0.0531088	0.600605	0.551873	0.321429	0.555666	0.329243	3	0	0	4	0	0	1
1	111292111	111304181	51	12070	0	0	1_111292111_C/T	rs4406630	1395	913	196	0.176208	0.0253988	0.0184153	0.183812	0.29683	0.343254	0.323062	0.189162	8	0	0	6	0	0	1
1	111308564	111313647	21	5083	3.9133e-11	1.98952e-13	1_111308564_C/T	rs12086232	2006	458	40	0.060179	0.0536499	0.0300542	0.208775	0.0821326	0	0.109344	0.097137	9	0	0	10	0	0	1
1	111806097	111812820	33	6723	0.044111	0.000296602	1_111806097_G/A	rs7552313	2011	445	48	0.0605552	0.0570648	0.0337897	0.2118	0.12536	0.119048	0.0298211	0.0245399	0	11	14	0	0	0	1
1	112105270	112114602	44	9332	0.298984	0.00279042	1_112105270_T/C	rs2819209	73	568	1863	3.007	0.0749803	0.0762048	0.920575	0.762248	0.992063	0.734592	0.827198	0	13	17	0	0	0	1
1	112206078	112223307	21	17229	0.110009	0.00189546	1_112206078_C/G	rs2788412	1312	756	436	0.240828	0.296851	0.00898319	0.748109	0.201729	0.121032	0.210736	0.168712	4	0	0	3	0	0	1
1	112837495	112846513	36	9018	3.25011e-12	2.93127e-14	1_112837495_G/A	rs7554350	1988	463	53	0.064091	0.0728561	0.0125299	0.251135	0.0677233	0.0208333	0.084493	0.0858896	1	0	0	4	0	0	1
1	113389183	113526463	41	137280	0.0121187	0.00166366	1_113389183_T/C	rs1112543	1627	627	250	0.145195	0.247991	0.169094	0.0075643	0.298271	0.597222	0.177932	0.131902	0	20	1	0	0	0	1
1	114414632	114499889	27	85257	0.000155989	1.32993e-05	1_114414632_C/T	rs6537826	1300	927	277	0.209952	0.103595	0.0807339	0.470499	0.239193	0.0446429	0.324056	0.329243	17	0	0	0	1	0	0
1	114558550	114667540	30	108990	0.005876	0.000640431	1_114558550_G/A	rs4839384	1795	556	153	0.103956	0.202278	0.151687	0.0128593	0.217579	0.484127	0.135189	0.0715746	11	8	0	0	0	0	0
1	115608777	115623251	21	14474	2.88823e-05	4.18071e-07	1_115608777_T/C	rs61798998	1683	686	135	0.117966	0.100782	0.0715967	0.0612708	0.188761	0.257937	0.0944334	0.397751	7	6	0	6	0	0	1
1	115739969	115744012	30	4043	0.241205	0.000975432	1_115739969_C/G	rs7544042	452	882	1170	0.902016	0.217944	0.0233368	0.281392	0.760807	0.742063	0.873757	0.710634	1	8	14	0	0	0	1
1	115744362	115748580	22	4218	0.00759351	3.2037e-05	1_115744362_A/G	rs10801967	1276	957	271	0.213594	0.0403563	0.0123248	0.165658	0.347262	0.429563	0.305169	0.305726	0	10	7	0	0	0	1
1	116188037	116197005	52	8968	0.0150655	0.000135122	1_116188037_C/T	rs10802168	1800	517	187	0.10821	0.283763	0.0316168	0.512859	0.0504323	0.121032	0.0119284	0.0449898	1	16	23	0	0	0	1
1	117815919	117826523	31	10604	0.0208287	0.000220888	1_117815919_G/A	rs12142534	650	1211	643	0.497212	0.0387017	0.0329676	0.397882	0.459654	0.556548	0.43837	0.664622	0	9	16	0	0	0	1
1	118199024	118207586	38	8562	8.57612e-06	7.34373e-08	1_118199024_C/A	rs12142128	1976	471	57	0.0661316	0.0932975	0.079698	0.0363086	0.0446686	0.28869	0.0536779	0.164622	14	2	0	15	0	0	1
1	118527401	118535689	27	8288	0.0261971	0.000217148	1_118527401_G/C	rs10458415	900	1045	559	0.380141	0.143371	0.0601308	0.172466	0.600865	0.354167	0.66998	0.497955	11	0	0	10	0	0	1
1	118537623	118546914	31	9291	0.0367858	0.000341813	1_118537623_C/A	rs12144108	1421	856	227	0.177123	0.105172	0.0636158	0.0937973	0.285303	0.156746	0.464215	0.371166	4	0	0	7	0	0	1
1	118694448	118709260	48	14812	0.0192101	0.000284559	1_118694448_C/T	rs2764499	1922	515	67	0.0744437	0.0746421	0.0799145	0.0771558	0.0461095	0.290675	0.0536779	0.171779	0	5	7	0	0	0	1
1	119012815	119022288	44	9473	0.0635425	0.000602002	1_119012815_C/G	rs12025203	1619	656	229	0.143041	0.196901	0.116544	0.01059	0.451009	0.473214	0.193837	0.117587	5	5	0	3	0	0	1
1	119521004	119538393	29	17389	8.60494e-09	1.4964e-10	1_119521004_T/C	rs10737750	348	975	1181	0.998504	0.116507	0.0330111	0.422088	0.717579	0.858135	0.653082	0.776074	0	4	8	0	0	0	1
1	119541001	119545807	25	4806	0.0694654	0.00033392	1_119541001_T/G	rs5012379	328	994	1182	1.01758	0.0962337	0.0277213	0.450076	0.717579	0.842262	0.654076	0.775051	0	4	10	1	0	0	1
1	147057395	147067658	29	10263	0.0140402	0.000144109	1_147057395_A/C	rs540969	996	1063	445	0.31964	0.0853655	0.082378	0.526475	0.365994	0.165675	0.529821	0.309816	2	0	0	1	0	0	0
1	147289889	147315942	67	26053	0	0	1_147289889_G/C	rs10793657	1730	666	108	0.106883	0.057488	0.0319453	0.0658094	0.204611	0.104167	0.272366	0.280164	0	0	0	0	0	0	0
1	147455622	147487996	59	32374	0.0144988	0.0004694	1_147455622_C/T	rs7518276	526	1186	792	0.618856	0.045211	0.0171059	0.702723	0.603746	0.419643	0.474155	0.533742	0	6	16	0	0	0	1
1	150039173	150055018	21	15845	0	0	1_150039173_C/A	rs12058090	2029	430	45	0.0579323	0.0710345	0.0705023	0.198941	0.0850144	0.000992063	0.16998	0.0265849	6	0	0	1	0	0	1
1	150410805	150468122	57	57317	0.00484733	0.000277839	1_150410805_C/T	rs9651184	1793	602	109	0.0978988	0.139103	0.0777933	0.363086	0.118156	0.00198413	0.207753	0.0480573	10	0	0	12	0	0	1
1	150648093	150722301	75	74208	0.0323922	0.0024038	1_150648093_C/G	rs3087960	918	1127	459	0.345089	0.0413639	0.0249645	0.285174	0.458213	0.357143	0.431412	0.568507	23	0	0	9	0	0	1
1	152636596	152646506	22	9910	0.0181843	0.000180225	1_152636596_G/A	rs10127684	1572	772	160	0.139428	0.0645609	0.0473928	0.347958	0.152738	0.299603	0.0884692	0.138037	0	9	10	0	0	0	1
1	152714558	152721717	22	7159	0	0	1_152714558_T/C	rs1536156	1093	1072	339	0.26857	0.0852432	0.0371677	0.546142	0.380403	0.171627	0.360835	0.233129	17	0	0	5	0	0	1
1	152722486	152726279	20	3793	1.31809e-15	5.00083e-18	1_152722486_G/A	rs7520905	1100	1074	330	0.264814	0.0812506	0.0374635	0.535552	0.380403	0.171627	0.360835	0.231084	9	0	0	10	0	0	1
1	153006166	153012430	27	6264	1.1302e-09	7.08071e-12	1_153006166_T/A	rs9724956	589	1201	714	0.552543	0.0148819	0.0190422	0.5	0.433718	0.631944	0.532803	0.505112	3	0	0	10	0	0	1
1	153031377	153041266	50	9889	1.38433e-09	1.3691e-11	1_153031377_C/T	rs4845336	667	1200	637	0.488161	0.013528	0.0127514	0.440242	0.425072	0.59127	0.50994	0.498978	0	14	22	0	0	0	1
1	153112756	153142841	31	30085	7.26039e-05	2.18436e-06	1_153112756_A/C	rs72480208	1834	567	103	0.0912633	0.114237	0.122096	0.0854766	0.106628	0.354167	0.00795229	0.225971	0	12	8	0	0	0	1
1	153346776	153350465	27	3689	7.78863e-08	2.874e-10	1_153346776_C/T	rs2916211	73	637	1794	2.69796	0.0280741	0.00279273	0.745083	0.865994	0.905754	0.87674	0.862986	13	0	0	8	0	0	1
1	156281096	156337127	32	56031	0	0	1_156281096_T/G	rs11264464	1608	761	135	0.12962	0.0316749	0.00311853	0.0907716	0.278098	0.227183	0.269384	0.222904	11	0	0	3	0	0	1
1	157223364	157227969	39	4605	0	0	1_157223364_A/G	rs6695863	879	1163	462	0.357241	0.0372515	0.0388347	0.496218	0.420749	0.279762	0.524851	0.336401	0	9	16	0	0	0	1
1	157279975	157284103	20	4128	0.775126	0.0032005	1_157279975_G/A	rs7533093	1509	836	159	0.149715	0.0852503	0.00345302	0.433434	0.172911	0.155754	0.126243	0.180982	0	3	4	0	0	0	1
1	157600032	157603181	20	3149	0.00318343	1.00278e-05	1_157600032_T/C	rs2778004	792	1084	628	0.438531	0.106442	0.0577898	0.25643	0.507205	0.712302	0.39165	0.54908	0	6	8	0	0	0	1
1	158125007	158135630	33	10623	0.089482	0.000950657	1_158125007_A/G	rs10797001	373	1127	1004	0.836893	0.0130202	0.0165156	0.600605	0.727666	0.625992	0.664016	0.54908	0	12	10	0	0	0	1
1	158190003	158198099	36	8096	0.336657	0.00272591	1_158190003_T/C	rs1633122	745	1151	608	0.448126	0.086282	0.0707592	0.318457	0.321326	0.609127	0.444334	0.676892	0	6	11	0	0	0	1
1	158205691	158216779	58	11088	0.00352358	3.9073e-05	1_158205691_G/C	rs394823	583	983	938	0.665193	0.174863	0.0928154	0.292738	0.68732	0.506944	0.88171	0.610429	0	11	12	0	0	0	1
1	158217613	158230522	91	12909	0.02211	0.000285439	1_158217613_T/C	rs144395240	583	986	935	0.663569	0.174531	0.0930242	0.292738	0.684438	0.505952	0.88171	0.610429	0	8	18	0	0	0	1
1	158358467	158363372	23	4905	0.03349	0.000164302	1_158358467_C/T	rs11799345	1973	423	108	0.0731289	0.262677	0.0179799	0.411498	0.0317003	0	0.0178926	0.0562372	1	8	4	0	0	0	1
1	158375512	158381809	21	6297	0.00022005	1.38587e-06	1_158375512_G/A	rs11811766	1909	433	162	0.0890379	0.342695	0.0174692	0.5	0.0345821	0	0.0178926	0.0552147	1	4	6	0	0	0	1
1	158522331	158542020	81	19689	0.0285368	0.000561891	1_158522331_C/T	rs10908663	504	1165	835	0.652324	0.0293074	0.01214	0.683812	0.466859	0.574405	0.573559	0.461145	27	0	0	19	0	0	1
1	158865049	158870697	29	5648	4.55921e-06	2.5755e-08	1_158865049_C/T	rs2820125	1422	889	193	0.170774	0.0312548	0.0181306	0.355522	0.206052	0.184524	0.307157	0.170757	0	0	0	0	0	0	0
1	158879082	158886835	39	7753	0.0014168	1.09859e-05	1_158879082_G/T	rs2427821	148	797	1559	1.79094	0.0604839	0.0701196	0.699697	0.842939	0.962302	0.739563	0.706544	0	16	16	0	0	0	1
1	158892049	158903564	30	11515	0.00699029	8.05001e-05	1_158892049_A/G	rs35225895	151	794	1559	1.78467	0.0608184	0.0708852	0.699697	0.842939	0.962302	0.738569	0.704499	0	9	5	0	0	0	1
1	158904592	158909957	23	5365	0.361164	0.00193801	1_158904592_G/A	rs2518539	167	835	1502	1.642	0.0727131	0.0687773	0.645991	0.834294	0.962302	0.739563	0.707566	12	0	1	8	0	0	1
1	158981425	158991286	29	9861	0.00377058	3.71855e-05	1_158981425_T/C	rs79535577	2011	433	60	0.0620651	0.0969419	0.105331	0.0612708	0.0172911	0.269841	0.0168986	0.174847	9	2	0	8	0	0	1
1	160017137	160027573	23	10436	0.0413026	0.000431075	1_160017137_A/T	rs116436173	1713	711	73	0.103577	0.0282885	0.0303565	0.228311	0.25072	0.0768463	0.184891	0.122699	0	13	9	0	0	0	1
1	161316069	161334661	46	18592	0.00463033	8.60917e-05	1_161316069_T/C	rs78370127	1754	650	100	0.102213	0.0512078	0.0567868	0.246596	0.0576369	0.214286	0.0487078	0.223926	0	8	6	0	0	0	1
1	161335524	161345829	25	10305	1.29763e-07	1.33734e-09	1_161335524_G/A	rs74127629	1758	646	100	0.101634	0.0509777	0.0552129	0.248109	0.0576369	0.213294	0.0487078	0.218814	0	6	9	0	0	0	1
1	161351777	161389252	93	37475	0.000222072	8.32238e-06	1_161351777_A/G	rs4481873	1758	646	100	0.101634	0.0509962	0.0552422	0.248109	0.0576369	0.212302	0.0487078	0.219836	0	17	21	0	0	0	1
1	161828449	161851445	26	22996	0.000916406	2.10746e-05	1_161828449_C/T	rs4657110	1639	711	154	0.127726	0.073613	0.0969161	0.186082	0.368876	0.329365	0.0815109	0.105317	10	0	0	5	0	0	1
1	162092778	162111383	20	18605	0.00017081	3.17809e-06	1_162092778_G/A	rs7551959	1067	989	448	0.301793	0.128579	0.0844262	0.173222	0.548991	0.34127	0.637177	0.296524	0	8	0	0	1	0	0
1	162650196	162655230	24	5034	0.011666	5.87383e-05	1_162650196_G/T	rs10917578	56	472	1976	3.78767	0.0574602	0.0242782	0.769289	0.958213	0.897817	0.974155	0.876278	13	0	0	5	0	0	1
1	163287743	163316975	23	29232	3.04731e-05	8.90821e-07	1_163287743_C/T	rs10494387	1079	1051	374	0.280305	0.0755117	0.0854661	0.276853	0.377522	0.172619	0.471173	0.534765	15	0	0	5	0	0	1
1	163329179	163347532	20	18353	0	0	1_163329179_A/G	rs2345030	861	1140	503	0.374913	0.0537442	0.0487693	0.31997	0.435159	0.35119	0.437376	0.641104	6	0	0	9	0	0	1
1	163512450	163520120	38	7670	0.0075005	5.75364e-05	1_163512450_A/G	rs12565565	1598	761	145	0.132803	0.0503333	0.0511191	0.142965	0.229107	0.383929	0.161034	0.157464	6	0	0	4	0	0	1
1	164114672	164122799	43	8127	0.000208567	1.69523e-06	1_164114672_G/A	rs1415455	1233	1022	249	0.21789	0.0465549	0.0336072	0.194402	0.455331	0.258929	0.422465	0.266871	1	0	0	7	0	0	1
1	164122854	164129308	30	6454	0.000408394	2.63619e-06	1_164122854_T/G	rs74732045	1216	1026	262	0.224118	0.0530704	0.0397017	0.195159	0.465418	0.258929	0.444334	0.266871	3	0	0	2	0	0	1
1	165653877	165657718	20	3841	0	0	1_165653877_G/A	rs9333483	984	929	591	0.364342	0.210216	0.263161	0.326778	0.430836	0.81746	0.128231	0.436605	8	0	0	4	0	0	1
1	166096852	166108360	28	11508	3.8272e-05	4.40472e-07	1_166096852_G/A	rs72703921	1422	876	206	0.173118	0.0564678	0.0255002	0.119516	0.354467	0.380952	0.193837	0.311861	1	0	0	1	0	0	0
1	166210919	166234137	23	23218	0.184634	0.00428701	1_166210919_A/T	rs12126726	108	529	1867	2.86107	0.152379	0.0638471	0.639183	0.821326	0.887897	0.989066	0.97955	0	0	3	0	0	0	0
1	166719937	166736898	22	16961	2.81359e-05	4.77242e-07	1_166719937_A/G	rs1577566	455	997	1052	0.813057	0.120993	0.0444733	0.37292	0.740634	0.566468	0.713718	0.823108	0	3	9	0	0	0	1
1	166744726	166754921	20	10195	0.00984752	0.000100405	1_166744726_C/A	rs575051	1157	1033	314	0.248133	0.0628696	0.00228697	0.526475	0.243516	0.271825	0.28827	0.237219	10	0	0	1	0	0	1
1	166761575	166774593	37	13018	0	0	1_166761575_C/T	rs562445	1098	1045	361	0.272601	0.0649198	0.00237192	0.553707	0.242075	0.30754	0.279324	0.282209	0	16	12	0	0	0	1
1	168485395	168490534	27	5139	0.0153787	7.90463e-05	1_168485395_G/T	rs111489113	1736	670	98	0.104539	0.0222963	0.0246621	0.220121	0.0878963	0.232143	0.106362	0.176892	6	0	0	2	0	0	1
1	168741845	168760721	37	18876	0.00969301	0.000182975	1_168741845_C/T	rs656919	1240	975	289	0.224747	0.0629781	0.0710605	0.239032	0.288184	0.164683	0.494036	0.382413	4	8	6	2	0	0	1
1	169164270	169174882	26	10612	0.0532489	0.000565131	1_169164270_C/T	rs12072953	984	1034	486	0.334111	0.120446	0.115523	0.252648	0.315562	0.722222	0.410537	0.319018	0	5	10	0	0	0	1
1	169183903	169201445	22	17542	0.0226706	0.000397711	1_169183903_G/A	rs12075832	985	1034	485	0.333555	0.12076	0.11614	0.252648	0.315562	0.722222	0.410537	0.316973	0	8	9	0	0	0	1
1	169203141	169251182	46	48041	1.53134e-05	7.35686e-07	1_169203141_T/C	rs12084549	970	1009	525	0.349101	0.144888	0.141292	0.251135	0.317003	0.767857	0.413519	0.324131	0	5	19	0	0	0	1
1	169257057	169275473	33	18416	2.10607e-05	3.87875e-07	1_169257057_G/C	rs184877907	1638	366	363	0.149918	0.368257	0.386817	0.0847458	0.12614	0.722334	0.0491803	0.149462	0	4	5	0	0	0	1
1	170446221	170528385	42	82164	0.0142002	0.00116676	1_170446221_G/C	rs12124354	1868	535	101	0.0862796	0.159438	0.13102	0.0272315	0.270893	0.015873	0.375746	0.121677	1	4	0	18	0	0	1
1	170857928	170865315	26	7387	0.014836	0.000109608	1_170857928_G/T	rs12137086	623	1121	760	0.557879	0.0668531	0.0156714	0.33056	0.573487	0.625	0.513917	0.673824	0	7	11	0	0	0	1
1	170892714	170903258	28	10544	0	0	1_170892714_T/C	rs12727668	1568	770	166	0.141065	0.0660341	0.0505866	0.111952	0.204611	0.347222	0.12326	0.345603	0	13	10	0	0	0	1
1	171685979	171689198	22	3219	0.0045996	1.48107e-05	1_171685979_C/G	rs73041998	1714	695	95	0.107325	0.0176189	0.00397295	0.254917	0.138329	0.12004	0.178926	0.154397	0	3	2	0	0	0	1
1	171691374	171697782	26	6408	0.00224739	1.44035e-05	1_171691374_G/C	rs142451502	1717	691	96	0.10703	0.0173835	0.00377729	0.25416	0.136888	0.121032	0.177932	0.154397	0	1	2	0	0	0	0
1	173164382	173177760	27	13378	0.0264162	0.000353422	1_173164382_C/G	rs61416957	2028	444	32	0.0564444	0.023257	0.0126574	0.164902	0.139769	0.0714286	0.0685885	0.0531697	0	7	7	0	0	0	1
1	173612615	173668097	36	55482	0.025738	0.00142802	1_173612615_C/T	rs12164490	1862	318	324	0.119495	0.59343	0.0329261	0.699697	0.0504323	0	0.00497018	0.00102249	4	4	0	4	0	0	1
1	173718293	173774924	32	56631	2.4404e-11	1.38205e-12	1_173718293_C/A	rs112837934	2051	351	102	0.0623175	0.299599	0.0208897	0.397126	0.0345821	0	0.00596421	0	0	8	4	0	0	0	1
1	173809880	173870297	38	60417	0.0370688	0.00223962	1_173809880_G/A	rs9425418	2045	355	104	0.0633296	0.305112	0.0208897	0.403177	0.0345821	0	0.00596421	0	0	12	7	0	0	0	1
1	173934162	174018890	53	84728	0.000291011	2.46571e-05	1_173934162_G/A	rs9425780	1320	697	487	0.250375	0.367476	0.00790816	0.808623	0.15562	0.202381	0.116302	0.176892	12	15	0	1	0	0	1
1	174391380	174441964	32	50584	4.21348e-06	2.13139e-07	1_174391380_T/C	rs2860955	1256	832	416	0.248804	0.252191	0.0506314	0.705749	0.308357	0.0605159	0.238569	0.220859	7	6	0	9	0	0	1
1	176308484	176325114	24	16630	9.59813e-13	1.59627e-14	1_176308484_C/T	rs3004019	546	1173	785	0.605519	0.0106515	0.0118284	0.51059	0.527378	0.547619	0.512922	0.648262	9	0	0	2	0	0	1
1	179386294	179401199	44	14905	0.0871688	0.00129934	1_179386294_T/C	rs12748264	1594	772	138	0.132323	0.0464612	0.0509746	0.28593	0.242075	0.0505952	0.271372	0.182004	7	0	0	7	0	0	1
1	179462505	179469748	25	7243	0.0066855	4.84298e-05	1_179462505_T/C	rs75306413	1519	840	145	0.145694	0.0300774	0.0377543	0.267776	0.198847	0.328373	0.117296	0.193252	0	3	2	0	0	0	1
1	179472051	179486229	48	14178	2.69367e-05	3.81935e-07	1_179472051_C/T	rs7417915	601	1088	815	0.59345	0.113365	0.0310665	0.290469	0.579251	0.75	0.531809	0.655419	0	12	4	0	0	0	1
1	181213421	181217769	24	4348	2.55317e-09	1.11037e-11	1_181213421_T/C	rs10752842	256	906	1342	1.26587	0.0572329	0.0403809	0.58472	0.721902	0.902778	0.715706	0.701431	0	11	6	0	0	0	1
1	182516614	182526594	39	9980	0.0159706	0.000159402	1_182516614_T/C	rs482061	149	774	1581	1.83582	0.0614046	0.0519104	0.880484	0.789625	0.613095	0.874751	0.742331	1	12	15	0	0	0	1
1	182539447	182543411	20	3964	0.128053	0.00050773	1_182539447_T/A	rs3843289	708	1226	570	0.447767	0.0125841	0.0134844	0.429652	0.404899	0.441468	0.542744	0.537832	7	1	1	6	0	0	1
1	182543533	182548222	20	4689	0.105904	0.000496688	1_182543533_A/G	rs10797782	681	1241	582	0.461967	0.0105706	0.00920271	0.428896	0.455331	0.441468	0.544732	0.5409	0	6	4	0	0	0	1
1	183009471	183015848	20	6377	0	0	1_183009471_T/C	rs10797805	627	1159	718	0.537712	0.0616994	0.0055648	0.3177	0.608069	0.626984	0.532803	0.59816	4	0	0	8	0	0	1
1	183023890	183035412	23	11522	0	0	1_183023890_C/T	rs10911194	624	1158	722	0.540732	0.0616857	0.00562599	0.319213	0.610951	0.627976	0.533797	0.599182	10	0	0	10	0	0	1
1	183105441	183114131	30	8690	1.45054e-25	1.26066e-27	1_183105441_A/G	rs2027081	597	1156	751	0.565532	0.0595061	0.00314844	0.331316	0.62536	0.627976	0.560636	0.602249	11	0	0	10	0	0	1
1	183116061	183133720	60	17659	0.0418036	0.000738251	1_183116061_T/C	rs6692097	593	1158	753	0.568259	0.0596223	0.00293175	0.332073	0.62536	0.628968	0.563618	0.603272	23	0	0	17	0	0	1
1	183187341	183194276	27	6935	4.12534e-05	2.86134e-07	1_183187341_T/C	rs492228	385	1147	972	0.806208	0.0348493	0.0280867	0.7118	0.606628	0.702381	0.491054	0.538855	9	0	0	12	0	0	1
1	183328287	183331380	20	3093	0.042193	0.000130545	1_183328287_C/T	rs12033696	687	1022	795	0.545075	0.144779	0.0761105	0.269289	0.45389	0.80754	0.50994	0.627812	0	8	11	0	0	0	1
1	183620032	183631122	51	11090	0.00237884	2.63837e-05	1_183620032_G/A	rs16861241	2013	446	45	0.0599284	0.0604231	0.0154392	0.226172	0.0403458	0.108135	0.0318091	0.0695297	0	23	13	0	0	0	1
1	183631314	183669019	57	37705	0.00258498	9.74692e-05	1_183631314_C/T	rs12021591	1998	456	50	0.0624438	0.0664661	0.0152425	0.239032	0.0432277	0.109127	0.0318091	0.0695297	0	6	23	0	0	0	1
1	183676633	183692698	50	16065	0.0105383	0.000169309	1_183676633_G/A	rs75281768	1967	487	50	0.0663877	0.0573533	0.0355708	0.223147	0.0461095	0.15873	0.0308151	0.0705521	13	0	0	13	0	0	1
1	185122317	185152620	25	30303	0.0446671	0.00135359	1_185122317_T/C	rs72741808	1855	587	62	0.0827321	0.0361524	0.0494912	0.164145	0.139769	0.25	0.0626243	0.0838446	6	6	0	3	0	0	1
1	185556214	185559114	20	2900	0.0314295	9.1177e-05	1_185556214_G/A	rs2821437	981	1064	459	0.327495	0.08589	0.0542222	0.576399	0.324207	0.162698	0.405567	0.432515	0	12	3	0	0	0	1
1	185596783	185602353	22	5570	8.0497e-21	4.48449e-23	1_185596783_A/C	rs1321986	876	1079	549	0.384493	0.115689	0.0281265	0.692133	0.309798	0.238095	0.365805	0.448875	0	13	7	0	0	0	1
1	185795871	185807879	24	12008	0.00125881	1.5117e-05	1_185795871_C/A	rs73070548	2071	359	74	0.0563208	0.206069	0.0097175	0.329047	0.0288184	0.00595238	0.00894632	0.0378323	12	0	0	8	0	0	1
1	186214011	186218297	22	4286	0	0	1_186214011_A/C	rs61831061	2029	442	33	0.0564444	0.0452042	0.0630295	0.12708	0.178674	0.00396825	0.161034	0.0511247	9	0	0	1	0	0	1
1	186226191	186253398	86	27207	0.00019796	5.38609e-06	1_186226191_G/A	rs686061	1931	523	50	0.0710376	0.0486815	0.0194454	0.0272315	0.0792507	0.125992	0.208748	0.199387	32	1	0	24	0	0	1
1	186537106	186568719	22	31613	0.00662707	0.000209508	1_186537106_T/A	rs10798047	1665	689	150	0.123041	0.122322	0.0292021	0.416036	0.195965	0.0396825	0.117296	0.148262	0	5	7	0	0	0	1
1	187488614	187494854	21	6240	2.08119e-05	1.29887e-07	1_187488614_A/G	rs10737280	74	564	1866	3.01685	0.0628742	0.0732937	0.779123	0.865994	0.977183	0.759443	0.936605	11	0	0	8	0	0	1
1	187646009	187657806	23	11797	0	0	1_187646009_A/G	rs2066081	981	1053	470	0.330514	0.127186	0.152754	0.307867	0.569164	0.161706	0.652087	0.380368	0	11	8	0	0	0	1
1	187669088	187688393	31	19305	1.47217e-12	2.84217e-14	1_187669088_A/G	rs12092306	1537	826	141	0.142051	0.0321824	0.031919	0.162632	0.200288	0.137897	0.322068	0.297546	0	10	14	0	0	0	1
1	187747060	187752050	25	4990	0.0587401	0.000293172	1_187747060_A/G	rs76469434	1754	379	183	0.0958323	0.0486075	0.0262112	0.0660091	0.308917	0.173611	0.227865	0.125275	0	10	8	0	0	0	1
1	187753822	187760122	35	6300	0.270709	0.00170574	1_187753822_A/T	rs77293069	2019	427	58	0.0608063	0.0585276	0.0188609	0.00378215	0.223343	0.174603	0.115308	0.093047	0	10	6	0	0	0	1
1	188255536	188276668	70	21132	1.28262e-05	2.71056e-07	1_188255536_G/A	rs1955245	356	1089	1059	0.890339	0.0564268	0.0388252	0.770802	0.726225	0.548611	0.666998	0.470348	3	15	17	0	0	0	1
1	188330441	188338489	52	8048	4.70425e-07	3.78645e-09	1_188330441_T/A	rs10912320	959	1111	434	0.326675	0.0387	0.0521156	0.38351	0.383285	0.530754	0.236581	0.44274	0	7	6	0	0	0	1
1	188349413	188359565	56	10152	0.000186799	1.89657e-06	1_188349413_A/C	rs4406599	726	1177	601	0.452453	0.03298	0.0321667	0.394856	0.478386	0.555556	0.373757	0.602249	0	17	21	0	0	0	1
1	188393116	188410174	30	17058	0.033902	0.000578334	1_188393116_A/G	rs12135174	107	789	1608	1.99651	0.0129265	0.0104279	0.748865	0.845821	0.753968	0.836978	0.844581	0	11	15	0	0	0	1
1	188456965	188480036	105	23071	0.00248419	5.73153e-05	1_188456965_C/T	rs6425183	1348	937	219	0.189238	0.0395646	0.0514517	0.251135	0.341499	0.15377	0.414513	0.239264	0	39	26	0	0	0	1
1	188696685	188708038	47	11353	0	0	1_188696685_C/A	rs7539954	315	978	1211	1.05721	0.0840316	0.114691	0.661876	0.680115	0.441468	0.801193	0.820041	16	0	0	20	0	0	1
1	188794551	188800503	22	5952	0.0126443	7.52717e-05	1_188794551_T/A	rs4462145	1326	915	263	0.20199	0.0981341	0.0171256	0.0688351	0.318444	0.468254	0.323062	0.339468	5	0	0	7	0	0	1
1	188830132	188863219	96	33087	0.0164694	0.00054494	1_188830132_T/C	rs7524583	1803	548	153	0.102792	0.21155	0.0110386	0.456884	0.0475504	0.105159	0.0387674	0.0736196	33	0	0	24	0	0	1
1	188887506	188892398	21	4892	0.148216	0.000725223	1_188887506_G/C	rs73068952	1927	476	101	0.078291	0.199638	0.0192442	0.387292	0.0259366	0.0714286	0.00695825	0.0705521	0	5	10	0	0	0	1
1	188892548	188900268	41	7720	0.126656	0.000977911	1_188892548_A/G	rs190086565	1941	467	96	0.0757645	0.188121	0.0192442	0.37292	0.0259366	0.0714286	0.00695825	0.0705521	0	16	7	0	0	0	1
1	189188663	189239901	24	51238	2.66029e-05	1.36311e-06	1_189188663_G/A	rs6674175	372	1061	1071	0.887258	0.0615162	0.00838134	0.827534	0.662824	0.53869	0.569583	0.54499	13	0	0	0	1	0	0
1	189648927	189661010	54	12083	1.1006e-08	1.32996e-10	1_189648927_C/T	rs546965	799	1183	522	0.400396	0.0178879	0.0067613	0.539334	0.368876	0.441468	0.45328	0.365031	18	0	0	21	0	0	1
1	189811086	189821820	56	10734	0.000128205	1.37628e-06	1_189811086_G/A	rs9427441	174	886	1444	1.52917	0.0407573	0.041911	0.673222	0.704611	0.684524	0.877734	0.840491	14	0	0	14	0	0	1
1	189822088	189831722	45	9634	0.0021799	2.10033e-05	1_189822088_G/A	rs10919816	1631	749	124	0.124283	0.0367956	0.0407107	0.152042	0.286744	0.315476	0.122266	0.159509	0	12	11	0	0	0	1
1	189841692	189865688	83	23996	4.34789e-06	1.04336e-07	1_189841692_A/G	rs2944701	1637	719	148	0.127097	0.11621	0.0434445	0.408472	0.102305	0.0813492	0.082505	0.244376	30	0	0	31	0	0	1
1	189886510	189893294	28	6784	0	0	1_189886510_G/A	rs10920029	1292	946	266	0.209348	0.0701884	0.0214482	0.476551	0.200288	0.154762	0.240557	0.317996	12	0	0	6	0	0	1
1	190020625	190025312	37	4687	6.79245e-05	3.1843e-07	1_190020625_C/T	rs10737579	331	1076	1097	0.940736	0.0379981	0.0177084	0.776853	0.621037	0.50496	0.654076	0.659509	0	12	14	0	0	0	1
1	190030677	190045380	36	14703	0.00917208	0.000134866	1_190030677_T/C	rs12130491	457	1181	866	0.695227	0.0146133	0.0140759	0.634644	0.583573	0.498016	0.529821	0.648262	0	16	10	0	0	0	1
1	190865870	190883085	26	17215	0.202931	0.00349365	1_190865870_G/A	rs1156627	232	759	1513	1.54742	0.148204	0.0158414	0.487141	0.804035	0.922619	0.836978	0.829243	13	0	0	8	0	0	1
1	192003689	192030593	22	26904	0.000111045	2.98766e-06	1_192003689_T/C	rs58705603	1884	536	84	0.0817844	0.0997943	0.0823938	0.0446293	0.0763689	0.350198	0.109344	0.131902	1	0	0	15	0	0	1
1	192461782	192471741	28	9959	1.18988	0.0118512	1_192461782_A/C	rs1936678	2007	372	125	0.0709074	0.336469	0.03558	0.442511	0.0489914	0	0.00298211	0	0	7	6	0	0	0	1
1	192611970	192618225	22	6255	1.47258e-07	9.21245e-10	1_192611970_G/A	rs7554685	875	1135	494	0.367938	0.0611768	0.05012	0.297277	0.275216	0.515873	0.431412	0.59816	0	6	9	0	0	0	1
1	192706519	192712239	32	5720	0.138507	0.000792398	1_192706519_C/A	rs6681333	1910	519	75	0.0770915	0.130778	0.0967821	0.303328	0.0446686	0.00793651	0.027833	0.205521	8	0	0	17	0	0	1
1	192754615	192763220	25	8605	0.00180933	1.55711e-05	1_192754615_G/A	rs10921249	873	1180	451	0.355776	0.0319709	0.0218937	0.313162	0.345821	0.536706	0.496024	0.396728	0	5	6	0	0	0	1
1	192947889	192970842	30	22953	0.000221953	5.0947e-06	1_192947889_T/C	rs842813	2071	333	100	0.0595531	0.304545	0.0172245	0.390318	0.0230548	0	0.000994036	0	0	9	14	0	0	0	1
1	194120687	194135961	24	15274	0.00123558	1.88734e-05	1_194120687_A/C	rs693833	2070	347	87	0.0580566	0.23851	0.0204492	0.35174	0.0489914	0	0.0168986	0.00511247	10	0	0	5	0	0	1
1	194410077	194422945	75	12868	0.133778	0.00172158	1_194410077_C/T	rs12752724	537	1128	839	0.637148	0.0554085	0.073587	0.527231	0.548991	0.712302	0.646123	0.368098	0	20	23	0	0	0	1
1	195072789	195083696	51	10907	0	0	1_195072789_A/G	rs7541000	817	1159	528	0.396527	0.0405391	0.040549	0.357791	0.527378	0.318452	0.577535	0.484663	24	0	0	20	0	0	1
1	195085744	195094144	28	8400	0.0102351	8.59855e-05	1_195085744_T/C	rs2860122	1046	1102	356	0.28397	0.0125414	0.0155764	0.337368	0.34438	0.454365	0.295229	0.382413	9	0	0	11	0	0	1
1	195094564	195122586	140	28022	0.00071749	2.01062e-05	1_195094564_C/T	rs7549617	1046	1102	356	0.28397	0.0125414	0.0155764	0.337368	0.34438	0.454365	0.295229	0.382413	36	0	0	32	0	0	1
1	195128367	195144588	35	16221	0.0251647	0.000408221	1_195128367_T/C	rs822673	555	1188	761	0.589643	0.0186204	0.0152555	0.468986	0.54755	0.665675	0.521869	0.525562	11	0	0	4	0	0	1
1	195149289	195162930	25	13641	0	0	1_195149289_G/A	rs618253	552	1190	762	0.591543	0.0196704	0.016471	0.468986	0.54755	0.670635	0.521869	0.52454	7	0	0	5	0	0	1
1	195833480	195837921	25	4441	1.39565e-06	6.19947e-09	1_195833480_G/A	rs12034411	279	1005	1220	1.10205	0.0539884	0.0559697	0.591528	0.706052	0.882937	0.60338	0.691207	13	0	0	10	0	0	1
1	195838363	195847309	45	8946	9.27474e-07	8.29811e-09	1_195838363_T/C	rs4488010	281	1011	1212	1.09186	0.0554151	0.055982	0.58472	0.704611	0.882937	0.60338	0.691207	13	0	0	7	0	0	1
1	195849387	195857608	63	8221	1.85539e-07	1.5255e-09	1_195849387_C/G	rs10801475	226	996	1282	1.22928	0.0419866	0.0559328	0.678517	0.704611	0.882937	0.60338	0.692229	0	32	23	0	0	0	1
1	197611322	197723997	22	112675	0.00516042	0.000581455	1_197611322_T/C	rs12116508	1867	581	56	0.0803013	0.03344	0.0123125	0.0514372	0.214697	0.12004	0.212724	0.144172	11	6	1	0	0	0	1
1	197759604	197800731	36	41127	0.000771752	3.17406e-05	1_197759604_A/G	rs2477065	47	523	1934	3.55835	0.0446595	0.00930474	0.981089	0.799712	0.882937	0.804175	0.858896	3	5	2	0	0	0	1
1	199623265	199639158	45	15893	7.491e-05	1.19062e-06	1_199623265_T/C	rs16845252	1707	680	117	0.111627	0.0944519	0.0373183	0.359304	0.214697	0.125	0.134195	0.0296524	8	0	0	8	0	0	1
1	199873330	199897432	34	24102	0	0	1_199873330_A/T	rs10919756	1797	604	103	0.0964745	0.0800958	0.00122668	0.335098	0.100865	0.0882937	0.0944334	0.115542	9	0	0	2	0	0	1
1	200311745	200321297	21	9552	0.335412	0.00320419	1_200311745_G/A	rs74814604	1900	470	134	0.0864169	0.223795	0.182629	0.00907716	0.0792507	0.440476	0.00695825	0.224949	0	6	7	0	0	0	1
1	200353023	200363077	25	10054	0	0	1_200353023_C/T	rs2808486	226	1065	1213	1.15063	0.00513872	0.000806987	0.645234	0.710375	0.702381	0.735586	0.712679	4	5	3	1	0	0	1
1	203684416	203688621	20	4205	9.46039e-11	3.97904e-13	1_203684416_A/C	rs7547793	119	517	1868	2.81656	0.143021	0.0356713	0.634644	0.936599	0.999008	0.897614	0.873211	5	0	0	5	0	0	1
1	203866710	203877468	25	10758	0.0190988	0.000205484	1_203866710_A/G	rs7540013	149	876	1479	1.63288	0.0112865	0.00549102	0.704236	0.786744	0.834325	0.757455	0.770961	6	0	0	5	0	0	1
1	207029658	207034660	21	5002	4.36252e-21	2.18257e-23	1_207029658_C/G	rs2629684	2021	361	122	0.0687032	0.315927	0.0214332	0.42587	0.0432277	0.00198413	0.00795229	0.00204499	12	0	0	9	0	0	1
1	207952794	207958096	25	5302	0.00133228	7.0651e-06	1_207952794_A/T	rs11579778	1637	731	136	0.125218	0.0681628	0.0939355	0.219365	0.23487	0.0515873	0.363817	0.134969	12	0	0	10	0	0	1
1	209459709	209466514	21	6805	0.00748105	5.0916e-05	1_209459709_C/T	rs5007029	971	961	572	0.362556	0.213656	0.027218	0.78593	0.278098	0.386905	0.185885	0.302658	5	0	0	12	0	0	1
1	209471432	209477518	21	6086	0.0727546	0.000442857	1_209471432_T/C	rs2142965	1027	939	538	0.336619	0.211361	0.0321288	0.760968	0.26513	0.382937	0.166998	0.277096	10	0	0	5	0	0	1
1	210194458	210199880	25	5422	0.0120234	6.5203e-05	1_210194458_G/A	rs12411084	1512	788	204	0.156873	0.11081	0.0824417	0.0930408	0.361671	0.468254	0.149105	0.204499	3	0	0	7	0	0	1
1	212874156	212887688	28	13532	0.000327172	4.42762e-06	1_212874156_T/C	rs12122682	830	1117	557	0.401692	0.102397	0.0438186	0.226172	0.311239	0.552579	0.563618	0.605317	5	0	0	5	0	0	1
1	214458799	214463757	24	4958	0.0868343	0.000430611	1_214458799_T/A	rs6676807	69	733	1702	2.37486	0.0233939	0.00130748	0.920575	0.815562	0.781746	0.801193	0.777096	0	8	13	0	0	0	1
1	214785415	214808365	62	22950	1.3933e-05	3.19776e-07	1_214785415_C/T	rs4655374	505	1060	939	0.709662	0.0721171	0.0703781	0.463691	0.554755	0.78869	0.465209	0.692229	28	0	0	14	0	0	1
1	215014773	215018820	21	4047	2.5649e-05	1.03827e-07	1_215014773_G/A	rs2601636	331	1002	1171	1.00481	0.0944571	0.0699407	0.823752	0.59366	0.531746	0.501988	0.820041	4	1	1	10	0	0	1
1	215019637	215027851	24	8214	0.000316013	2.59605e-06	1_215019637_T/G	rs2802651	1185	991	328	0.245016	0.0989763	0.0775181	0.176248	0.403458	0.468254	0.498012	0.164622	0	7	10	0	0	0	1
1	215032492	215042053	20	9561	0.00357338	3.41686e-05	1_215032492_T/C	rs2841590	57	509	1938	3.51926	0.0624905	0.0401932	0.763238	0.893372	0.988095	0.841948	0.933538	13	0	0	7	0	0	1
1	215272313	215293439	20	21126	0	0	1_215272313_C/T	rs79340763	1508	802	194	0.155841	0.115676	0.0533351	0.0499244	0.204611	0.279762	0.232604	0.476483	0	18	0	0	1	0	0
1	217738695	217748495	25	9800	0.167817	0.00164477	1_217738695_C/T	rs11585240	1137	1015	352	0.261326	0.0801542	0.0869845	0.251135	0.338617	0.230159	0.599404	0.324131	0	8	10	0	0	0	1
1	218001070	218006185	28	5115	0.114499	0.000585777	1_218001070_T/A	rs7551277	114	665	1725	2.30403	0.0827303	0.0657571	0.685325	0.84438	0.978175	0.751491	0.900818	0	11	15	0	0	0	1
1	218017083	218024153	36	7070	0.0813242	0.000575044	1_218017083_A/G	rs6684495	163	660	1681	2.03955	0.131497	0.0784041	0.602118	0.832853	0.998016	0.755467	0.90184	5	0	0	3	0	0	1
1	218130361	218137651	20	7290	0.111007	0.000809354	1_218130361_T/G	rs482636	325	933	1246	1.08181	0.123821	0.0764589	0.877458	0.585014	0.826389	0.485089	0.550102	2	0	0	8	0	0	1
1	219451997	219463451	41	11454	1.95486e-13	2.2393e-15	1_219451997_T/G	rs34543525	835	1100	569	0.403971	0.112557	0.0491214	0.217852	0.410663	0.410714	0.610338	0.651329	15	0	0	18	0	0	1
1	219735688	219746727	36	11039	0.000153781	1.69775e-06	1_219735688_C/A	rs4353102	360	994	1150	0.96091	0.140983	0.0127665	0.368381	0.688761	0.819444	0.784294	0.730061	17	0	0	15	0	0	1
1	219751265	219758231	21	6966	0.000203924	1.42074e-06	1_219751265_G/A	rs7520130	631	1141	732	0.542031	0.090212	0.0364872	0.308623	0.563401	0.462302	0.698807	0.651329	5	0	0	8	0	0	1
1	219771649	219784889	23	13240	0.163322	0.00216255	1_219771649_T/C	rs6691756	1805	633	66	0.0901485	0.0231676	0.0187512	0.0990923	0.126801	0.25496	0.153082	0.138037	11	0	0	7	0	0	1
1	219956469	219961798	20	5329	0.0861071	0.000458951	1_219956469_C/A	rs17006909	683	1235	586	0.462707	0.0252495	0.021637	0.400151	0.371758	0.581349	0.496024	0.547035	0	9	9	0	0	0	1
1	219967372	219975458	28	8086	2.73062e-05	2.20825e-07	1_219967372_T/C	rs2027504	691	1240	573	0.454996	0.0279355	0.0223869	0.387292	0.367435	0.580357	0.496024	0.547035	0	11	8	0	0	0	1
1	219994904	220034812	54	39908	0.00454227	0.000181278	1_219994904_G/A	rs2647432	91	681	1732	2.40151	0.0309202	0.0249032	0.750378	0.84438	0.9375	0.789264	0.846626	0	24	12	0	0	0	1
1	220316375	220321262	20	4887	0.0137307	6.71159e-05	1_220316375_C/T	rs6683491	1529	811	164	0.147196	0.0428789	0.022696	0.345688	0.172911	0.275794	0.124254	0.162577	0	6	7	0	0	0	1
1	220322466	220324045	22	1579	1.67537	0.00264709	1_220322466_G/A	rs6541134	1537	812	155	0.144364	0.0420584	0.0195768	0.344175	0.170029	0.263889	0.12326	0.162577	0	6	5	0	0	0	1
1	221520818	221535699	22	14881	0.00132463	1.97132e-05	1_221520818_G/A	rs9729189	1918	485	101	0.0794955	0.167129	0.00283928	0.371407	0.073487	0.0545635	0.0377734	0.0531697	12	0	0	6	0	0	1
1	221646652	221655334	36	8682	0.726019	0.00630402	1_221646652_C/T	rs7525746	981	1131	392	0.30957	0.045658	0.00886515	0.543873	0.377522	0.289683	0.367793	0.278119	12	0	0	16	0	0	1
1	221663828	221680863	58	17035	5.62015e-06	9.57448e-08	1_221663828_C/T	rs11118809	1742	679	83	0.101489	0.06449	0.00800599	0.322239	0.115274	0.0853175	0.157058	0.097137	36	0	0	17	0	0	1
1	222092759	222102414	21	9655	3.64484e-08	3.51946e-10	1_222092759_T/C	rs7546082	251	1059	1194	1.1041	0.0392218	0.0133959	0.819213	0.628242	0.647817	0.7167	0.566462	17	0	0	4	0	0	1
1	224071884	224076466	30	4582	4.67498e-06	2.14254e-08	1_224071884_C/T	rs1602711	417	1106	981	0.790722	0.0521039	0.0704895	0.620272	0.652738	0.798611	0.50994	0.48773	7	0	0	9	0	0	1
1	224079719	224084204	23	4485	0.319515	0.00143335	1_224079719_A/G	rs6695529	1062	1062	380	0.285938	0.0664887	0.0750801	0.285174	0.34438	0.198413	0.494036	0.52045	0	10	7	0	0	0	1
1	224095944	224099450	21	3506	0.0477079	0.000167312	1_224095944_G/C	rs113358411	2086	335	83	0.0555802	0.23073	0.0179637	0.339637	0.0461095	0.00396825	0.00397614	0.0122699	3	0	0	3	0	0	1
1	224929520	224945507	20	15987	0.159062	0.00254308	1_224929520_G/A	rs2501079	2047	341	116	0.0645998	0.316979	0.0263701	0.413011	0.0360231	0	0.00198807	0	0	5	0	0	1	0	0
1	224968953	225035682	61	66729	3.34214e-05	2.23021e-06	1_224968953_C/T	rs10495229	2008	439	57	0.0620651	0.0603061	0.0404788	0.0295008	0.182997	0.222222	0.0427435	0.122699	0	27	2	0	0	0	1
1	225069691	225092019	25	22328	0.00451171	0.000100742	1_225069691_G/A	rs3102116	354	784	1366	1.17828	0.223613	0.0569228	0.365356	0.763689	0.72123	0.955268	0.833333	5	0	0	3	0	0	1
1	225152539	225197926	47	45387	0.00726675	0.000329823	1_225152539_T/C	rs1842332	1713	707	84	0.105855	0.0357396	0.0400774	0.133132	0.190202	0.310516	0.11332	0.143149	0	19	0	0	1	0	0
1	225198252	225222111	28	23859	0.0595349	0.0014205	1_225198252_G/C	rs34248528	1524	853	127	0.141887	0.0404174	0.0551687	0.226172	0.200288	0.368056	0.11332	0.188139	0	0	3	0	0	0	0
1	226447790	226450750	20	2960	0.142066	0.000420659	1_226447790_C/A	rs12130568	866	1068	570	0.394286	0.102991	0.137804	0.481089	0.360231	0.171627	0.510934	0.649284	7	0	0	5	0	0	1
1	227034222	227052038	24	17816	0.000752099	1.34001e-05	1_227034222_G/A	rs73089725	1949	488	67	0.0709074	0.110263	0.0449055	0.291225	0.0878963	0	0.134195	0.0419223	0	14	3	0	0	0	1
1	227081516	227117270	34	35754	0.0102265	0.00036565	1_227081516_A/G	rs12410431	1386	943	175	0.174024	0.0423893	0.0281019	0.371407	0.269452	0.247024	0.263419	0.103272	0	7	16	0	0	0	1
1	227132876	227152972	21	20096	0.00966457	0.000194229	1_227132876_G/A	rs2090008	1389	939	176	0.173662	0.0421859	0.0279822	0.370651	0.269452	0.247024	0.262425	0.103272	3	0	0	12	0	0	1
1	227190217	227200622	26	10405	0	0	1_227190217_T/G	rs7546494	266	1123	1115	1.01299	0.0122949	0.00787241	0.605144	0.638329	0.657738	0.718688	0.740286	5	0	0	11	0	0	1
1	227278667	227316602	73	37935	0.000620711	2.35473e-05	1_227278667_G/A	rs12410267	1136	1115	253	0.239297	0.00964975	0.00743823	0.375189	0.360231	0.33631	0.282306	0.257669	0	16	38	0	0	0	1
1	227403020	227410468	28	7448	0.000325654	2.42579e-06	1_227403020_A/G	rs3000815	116	817	1571	1.88704	0.0147666	0.0126641	0.737519	0.74928	0.809524	0.873757	0.786299	6	0	0	2	0	0	1
1	231369781	231390497	58	20716	0	0	1_231369781_G/A	rs2739516	700	1139	665	0.486215	0.0852257	0.0131619	0.263238	0.51585	0.532738	0.662028	0.572597	28	0	0	13	0	0	1
1	231391424	231399589	33	8165	0	0	1_231391424_C/A	rs2749706	700	1145	659	0.48389	0.0849785	0.0132032	0.262481	0.51585	0.532738	0.662028	0.567485	12	0	0	14	0	0	1
1	231399681	231404542	22	4861	0.177244	0.000861763	1_231399681_A/G	rs2790877	708	1137	657	0.480024	0.0844691	0.0141731	0.262481	0.51585	0.522908	0.662028	0.567485	5	0	0	11	0	0	1
1	231410276	231419962	24	9686	0.837303	0.00811095	1_231410276_T/C	rs2808609	1898	534	66	0.0769053	0.0568352	0.0175672	0.257186	0.119597	0.0381526	0.131213	0.0746421	0	4	10	0	0	0	1
1	231442926	231459950	29	17024	0.0604497	0.00102916	1_231442926_G/T	rs1617921	1422	785	297	0.189997	0.195691	0.113324	0.549168	0.380403	0.0327381	0.253479	0.103272	4	0	0	2	0	0	1
1	232479041	232494344	20	15303	0.000203012	3.10689e-06	1_232479041_T/G	rs4649269	1413	913	178	0.169698	0.0263475	0.0335436	0.229198	0.393372	0.164683	0.23161	0.300613	0	8	8	0	0	0	1
1	232746880	232753275	24	6395	0.231646	0.00148161	1_232746880_T/A	rs6424249	75	509	1920	3.2997	0.077237	0.000575145	0.7118	0.935159	0.924603	0.925447	0.916155	0	12	7	0	0	0	1
1	233381284	233390055	29	8771	7.15355e-06	6.27509e-08	1_233381284_C/T	rs1294241	880	1173	451	0.353733	0.0136821	0.00259338	0.503782	0.376081	0.40377	0.40159	0.344581	10	0	0	6	0	0	1
1	233752308	233776140	32	23832	0.00831879	0.000198262	1_233752308_G/A	rs78064293	1743	688	73	0.0999042	0.0159971	0.0054696	0.236006	0.122478	0.110119	0.15507	0.173824	0	10	4	0	0	0	1
1	233784317	233786895	23	2578	1.21268	0.0031275	1_233784317_A/G	rs34280947	1678	738	88	0.111627	0.0379277	0.0111396	0.29652	0.131124	0.0873016	0.171968	0.173824	0	6	4	0	0	0	1
1	233802654	233805517	22	2863	0.4321	0.00123754	1_233802654_C/T	rs1494894	1213	999	292	0.231095	0.0870134	0.0403316	0.134644	0.322767	0.501984	0.255467	0.427403	8	0	0	8	0	0	1
1	233820486	233840725	38	20239	0.000163465	3.30853e-06	1_233820486_C/T	rs1603138	157	761	1586	1.8293	0.0830508	0.0128247	0.968986	0.672911	0.785714	0.740557	0.662577	13	0	0	1	0	0	1
1	234427810	234438195	25	10385	0	0	1_234427810_T/A	rs10910434	1687	742	75	0.108358	0.0102561	0.0132557	0.195915	0.198847	0.21627	0.105368	0.174847	12	0	0	9	0	0	1
1	236186711	236191514	21	4803	1.38909e-12	6.67318e-15	1_236186711_C/T	rs11587910	919	1150	435	0.338019	0.0611343	0.0804009	0.446293	0.368876	0.604167	0.254473	0.315951	1	0	0	0	0	0	0
1	236218049	236223772	34	5723	3.68009e-11	2.10648e-13	1_236218049_C/G	rs1726630	546	1064	894	0.66141	0.114968	0.143606	0.480333	0.582133	0.884921	0.400596	0.529652	14	0	0	14	0	0	1
1	236226960	236247467	59	20507	0	0	1_236226960_A/T	rs10924793	1859	563	82	0.0849101	0.113827	0.137724	0.1059	0.0778098	0.373016	0.0318091	0.127812	12	0	0	19	0	0	1
1	236248462	236261266	61	12804	0	0	1_236248462_T/C	rs1726648	1398	906	200	0.176391	0.0326986	0.0309966	0.19289	0.311239	0.396825	0.247515	0.190184	0	22	18	0	0	0	1
1	236426398	236431237	30	4839	0.00228448	1.10569e-05	1_236426398_T/C	rs650843	1117	982	405	0.278607	0.126406	0.0589973	0.131619	0.448127	0.259921	0.580517	0.47137	0	7	5	0	0	0	1
1	236535170	236541525	39	6355	0	0	1_236535170_G/A	rs1891241	661	1183	660	0.499601	0.0346704	0.0411058	0.444024	0.507205	0.477183	0.675944	0.412065	0	19	19	0	0	0	1
1	236542134	236551616	27	9482	0	0	1_236542134_C/T	rs2799411	658	1187	659	0.5004	0.0349649	0.0414229	0.444024	0.508646	0.477183	0.676938	0.412065	0	12	12	0	0	0	1
1	236653273	236663119	33	9846	3.74372e-05	3.68644e-07	1_236653273_T/C	rs652294	1805	630	69	0.090566	0.00805572	0.0107309	0.164145	0.165706	0.200397	0.129225	0.106339	14	0	0	8	0	0	1
1	236663360	236682019	65	18659	0.000222043	4.14332e-06	1_236663360_G/A	rs2244430	1798	634	72	0.0919622	0.00823074	0.0107326	0.16944	0.165706	0.201389	0.131213	0.106339	19	0	0	22	0	0	1
1	237576492	237582107	29	5615	0	0	1_237576492_A/C	rs12131136	1110	1037	357	0.268806	0.0851889	0.113313	0.326021	0.23487	0.62004	0.279324	0.256646	10	0	0	11	0	0	1
1	237821785	237825696	26	3911	4.24444e-17	1.66043e-19	1_237821785_T/A	rs2790350	1162	1001	341	0.253083	0.0941628	0.0939733	0.220877	0.288184	0.603175	0.22167	0.368098	1	0	0	0	0	0	0
1	237948018	237953135	27	5117	0.00146595	7.50271e-06	1_237948018_G/A	rs2451610	541	1114	849	0.640255	0.0653703	0.0139876	0.755673	0.505764	0.513889	0.55169	0.397751	6	0	0	6	0	0	1
1	238116490	238127879	23	11389	0.687203	0.00782725	1_238116490_G/A	rs57204244	1950	499	55	0.0692203	0.0444937	0.0252621	0.217095	0.0936599	0.0605159	0.0427435	0.156442	7	0	0	7	0	0	1
1	239935485	239944566	23	9081	0	0	1_239935485_T/C	rs7518812	870	1133	501	0.371563	0.0574352	0.0565771	0.534039	0.364553	0.223214	0.529821	0.427403	0	2	8	0	0	0	1
1	240058415	240059977	34	1562	0.606595	0.000948109	1_240058415_T/C	rs12096596	1901	533	70	0.077624	0.0531169	0.0682724	0.189107	0.162824	0.000992063	0.2167	0.093047	2	6	6	0	0	0	1
1	241751515	241765323	22	13808	0.0143464	0.000198109	1_241751515_C/G	rs12092046	2045	404	55	0.0571874	0.0662998	0.0662355	0.19289	0.119597	0.00297619	0.154076	0.0184049	0	8	7	0	0	0	1
1	242218993	242222143	22	3150	0	0	1_242218993_A/G	rs12124769	1007	1102	395	0.303594	0.0435348	0.0429588	0.292738	0.42219	0.553571	0.282306	0.378323	3	0	0	14	0	0	1
1	242798350	242804457	31	6107	0.012347	7.54153e-05	1_242798350_A/G	rs10926861	1405	904	195	0.174206	0.0381387	0.00902342	0.130106	0.37464	0.304563	0.314115	0.244376	0	4	8	0	0	0	1
1	244526592	244534806	49	8214	0.0108392	8.9044e-05	1_244526592_A/G	rs3003266	1974	442	88	0.0703872	0.149649	0.0200152	0.331316	0.056196	0	0.0695825	0.0725971	0	0	0	0	0	0	0
1	245861441	245865791	21	4350	0	0	1_245861441_T/G	rs12123048	1055	941	508	0.320715	0.165769	0.16229	0.22466	0.518732	0.19246	0.72167	0.388548	1	12	6	0	0	0	1
1	246108422	246113973	21	5551	0.11117	0.000617215	1_246108422_C/T	rs36004866	1853	504	147	0.0947743	0.240092	0.0239694	0.454614	0.0792507	0.000992063	0.0884692	0.0531697	8	0	0	13	0	0	1
1	246213453	246219721	31	6268	7.84623e-21	4.9188e-23	1_246213453_T/C	rs59418901	1041	1053	410	0.298724	0.0785623	0.100218	0.326021	0.37464	0.600198	0.182903	0.40184	6	0	0	12	0	0	1
1	246225830	246263216	167	37386	0	0	1_246225830_A/T	rs6669105	1228	939	337	0.237555	0.125182	0.124194	0.192133	0.325648	0.600198	0.144135	0.391616	38	0	0	44	0	0	1
1	247460672	247464102	41	3430	0.000513612	1.7622e-06	1_247460672_C/T	rs12045700	1347	942	215	0.188669	0.0390719	0.0508791	0.251135	0.367435	0.394841	0.145129	0.246421	15	0	0	11	0	0	1
1	247663655	247675568	41	11913	0.0482057	0.000574323	1_247663655_A/G	rs28440943	1135	1088	281	0.245682	0.0100885	0.0111159	0.29652	0.239193	0.375992	0.351889	0.367076	0	15	16	0	0	0	1
1	247803565	247808809	23	5244	0.000455685	2.39007e-06	1_247803565_T/C	rs1472196	154	479	1871	2.6817	0.275988	0.0425646	0.529501	0.897695	1	0.918489	0.98773	0	2	13	0	0	0	1
1	247957355	247963367	47	6012	0.0588889	0.000354099	1_247957355_C/T	rs139162784	325	519	1660	1.642	0.415487	0.0126723	0.313162	0.926513	0.884921	0.951292	0.953988	5	0	0	6	0	0	1
1	248302380	248308643	22	6263	0	0	1_248302380_A/G	rs6663952	97	751	1656	2.14974	0.024872	0.0337572	0.795008	0.775216	0.862103	0.722664	0.897751	0	8	4	0	0	0	1
1	248308774	248314339	24	5565	0	0	1_248308774_C/T	rs7519334	104	784	1616	2.02419	0.0281158	0.0370324	0.772315	0.76513	0.862103	0.713718	0.896728	0	0	0	7	0	1	1
1	248758361	248766065	32	7704	0.0228222	0.000175845	1_248758361_A/G	rs36158344	1768	636	100	0.100192	0.0984352	0.0954049	0.299546	0.0518732	0.281746	0.0735586	0.0470348	0	0	0	0	0	0	0
2	613154	618973	27	5819	0.487164	0.00283529	2_613154_C/T	rs4318419	524	1191	789	0.618356	0.0309481	0.0340108	0.615734	0.489914	0.417659	0.661034	0.5409	0	11	10	0	0	0	1
2	622161	625057	21	2896	1.58671	0.00459669	2_622161_G/C	rs1320331	50	576	1878	3.20414	0.0148745	0.0139754	0.900151	0.85879	0.914683	0.83002	0.806748	11	0	0	9	0	0	1
2	629510	639061	75	9551	2.62442e-08	2.50684e-10	2_629510_C/A	rs6743060	40	533	1931	3.58483	0.00954021	0.00902337	0.90469	0.861671	0.912698	0.826044	0.869121	38	0	0	19	0	0	1
2	1148065	1150769	34	2704	0.189732	0.000513224	2_1148065_G/T	rs7420885	39	456	2009	4.18914	0.0374446	0.0502443	0.897126	0.891931	0.922619	0.966203	0.784254	0	11	16	0	0	0	1
2	2602173	2607006	20	4833	0.636633	0.00307748	2_2602173_G/A	rs10189118	554	1154	796	0.606985	0.0407198	0.054707	0.564297	0.563401	0.710317	0.403579	0.497955	8	2	0	8	0	0	1
2	3361841	3375743	31	13902	3.92239e-07	5.4533e-09	2_3361841_G/A	rs4854180	1838	604	60	0.0845794	0.0187861	0.00980344	0.0839637	0.164265	0.172619	0.213573	0.113497	0	3	2	0	0	0	1
2	4565777	4582047	27	16270	5.90379e-05	9.60606e-07	2_4565777_T/C	rs10864994	1531	831	142	0.143206	0.0257801	0.0234422	0.291982	0.145533	0.252976	0.12326	0.254601	0	10	9	0	0	0	1
2	5108801	5117072	20	8271	0	0	2_5108801_G/A	rs11692508	1362	922	220	0.18678	0.0288543	0.0386809	0.262481	0.174352	0.406746	0.275348	0.211656	12	0	0	4	0	0	1
2	5573905	5583759	28	9854	2.25128e-07	2.21864e-09	2_5573905_C/T	rs12987022	1192	1023	289	0.234957	0.0323643	0.0436544	0.33888	0.315562	0.236111	0.463221	0.235174	11	0	0	4	0	0	1
2	5785648	5793761	22	8113	0.000389933	3.16391e-06	2_5785648_T/C	rs1560241	1156	1043	305	0.246349	0.0791071	0.0987173	0.27761	0.298271	0.577381	0.317097	0.182004	0	10	7	0	0	0	1
2	6137631	6154814	76	17183	0.0060079	0.00010324	2_6137631_C/T	rs2609156	2037	374	93	0.0629496	0.232289	0.0100621	0.364599	0.0360231	0	0.0337972	0.0194274	22	10	4	17	0	0	1
2	6158194	6164239	27	6045	0.111707	0.000675383	2_6158194_T/C	rs72783929	1742	663	96	0.103087	0.0276066	0.0264464	0.120061	0.236311	0.22123	0.0854871	0.229039	1	0	0	14	0	0	1
2	6487132	6493011	23	5879	0.000928408	5.45904e-06	2_6487132_C/T	rs2306089	1939	510	55	0.0706472	0.0956514	0.109111	0.230711	0.0706052	0.232143	0.0109344	0.0214724	0	8	14	0	0	0	1
2	7123520	7130114	24	6594	0.0774226	0.000510602	2_7123520_C/A	rs10221650	1779	648	77	0.09534	0.0291865	0.00679134	0.257186	0.0792507	0.157738	0.135189	0.114519	8	0	0	9	0	0	1
2	7609000	7615151	30	6151	1.73167e-06	1.06532e-08	2_7609000_T/C	rs2243789	739	1161	604	0.448844	0.0473224	0.00599697	0.645991	0.430836	0.352183	0.450298	0.417178	8	10	7	0	0	0	1
2	9859489	9881330	29	21841	0.0510685	0.00111544	2_9859489_C/T	rs75518011	1564	806	134	0.136502	0.0433685	0.00328787	0.0763994	0.23487	0.298611	0.271372	0.241309	3	0	0	7	0	0	1
2	9885547	9906094	43	20547	0.00264751	5.4401e-05	2_9885547_A/G	rs415676	1583	737	184	0.141558	0.0822995	0.0401055	0.0688351	0.308357	0.145833	0.383698	0.273006	0	17	14	0	0	0	1
2	9906154	9918717	22	12563	0.237917	0.00298918	2_9906154_A/C	rs4669490	914	1021	569	0.378905	0.150505	0.0241505	0.130106	0.536023	0.450397	0.65507	0.513292	11	0	0	7	0	0	1
2	10566768	10575400	43	8632	4.11527e-12	3.55271e-14	2_10566768_C/T	rs13018664	1265	943	296	0.22099	0.134022	0.113117	0.5	0.315562	0.433532	0.11829	0.101227	0	13	16	0	0	0	1
2	10577422	10595752	51	18330	0.0902605	0.00165457	2_10577422_A/G	rs10929677	1308	975	221	0.197299	0.022902	0.0306512	0.273071	0.247839	0.190476	0.398608	0.297546	13	0	0	22	0	0	1
2	10596165	10611610	71	15445	0.0134835	0.000208267	2_10596165_A/G	rs715247	472	1113	919	0.717307	0.0718034	0.0286525	0.773071	0.563401	0.623016	0.516899	0.398773	25	0	0	26	0	0	1
2	10612251	10618449	31	6198	0.0193791	0.000120131	2_10612251_T/C	rs10203664	465	1119	920	0.72206	0.0703815	0.0272805	0.773828	0.563401	0.624008	0.516899	0.404908	13	0	0	11	0	0	1
2	10788022	10796072	29	8050	0.000823214	6.6277e-06	2_10788022_T/C	rs1686512	807	1091	606	0.425693	0.110707	0.0169374	0.198941	0.524496	0.46627	0.582505	0.633947	7	0	0	7	0	0	1
2	10796583	10804285	29	7702	0.0183409	0.00014128	2_10796583_T/A	rs1734341	807	1090	607	0.426036	0.112199	0.0187803	0.198941	0.524496	0.46131	0.584493	0.638037	10	0	0	8	0	0	1
2	10806288	10811669	20	5381	0.0804939	0.000433218	2_10806288_G/A	rs1686431	809	1088	607	0.425351	0.112632	0.0189818	0.198185	0.524496	0.460317	0.584493	0.638037	6	0	0	8	0	0	1
2	12798159	12816994	26	18835	0.418023	0.00787389	2_12798159_G/A	rs1465488	396	1046	1062	0.86235	0.0621737	0.0840845	0.640696	0.504323	0.845238	0.50994	0.621677	17	0	0	7	0	0	1
2	13068850	13078740	29	9890	6.52964e-10	6.45847e-12	2_13068850_G/A	rs77334997	1852	595	57	0.082461	0.0187355	0.00310028	0.217095	0.126801	0.113095	0.0884692	0.133947	0	11	7	0	0	0	1
2	13167409	13170376	28	2967	1.15346e-09	3.42346e-12	2_13167409_G/A	rs112007821	1398	943	163	0.169698	0.0163806	0.0104958	0.322995	0.279539	0.266865	0.171968	0.210634	0	1	2	0	0	0	0
2	13171118	13188184	65	17066	0.00468454	7.99511e-05	2_13171118_C/T	rs56373895	1394	944	166	0.170954	0.0169063	0.0106914	0.326021	0.28098	0.267857	0.171968	0.211656	1	25	24	0	0	0	1
2	13197129	13216253	81	19124	0	0	2_13197129_T/G	rs12611442	1596	803	105	0.126783	0.0250897	0.027011	0.257186	0.175793	0.250992	0.0874751	0.214724	0	31	19	0	0	0	1
2	13241366	13265411	35	24045	0.00170729	4.10536e-05	2_13241366_T/C	rs34329097	1979	477	48	0.0645998	0.0545398	0.061653	0.0779123	0.103746	0.00595238	0.208748	0.186094	2	13	8	7	0	0	1
2	13353944	13365242	28	11298	3.35057e-08	3.78581e-10	2_13353944_C/T	rs10186919	1678	719	107	0.114479	0.0189823	0.0249269	0.209531	0.165706	0.272817	0.119284	0.149284	0	6	6	0	0	0	1
2	13680036	13686595	30	6559	4.27133e-15	2.80199e-17	2_13680036_C/T	rs1828430	1344	983	177	0.182103	0.0232786	0.0316357	0.27761	0.283862	0.374008	0.168986	0.231084	0	2	7	0	0	0	1
2	14098125	14108716	37	10591	0.0327688	0.000347088	2_14098125_G/T	rs17335677	1850	590	64	0.083683	0.0225161	0.0166876	0.207262	0.139769	0.0744048	0.178926	0.0940695	7	0	0	8	0	0	1
2	14219975	14225433	25	5458	0.00240506	1.31292e-05	2_14219975_C/T	rs10929905	1174	1049	281	0.237121	0.047724	0.0549718	0.396369	0.263689	0.189484	0.463221	0.252556	13	0	0	10	0	0	1
2	14718029	14738144	26	20115	0.0484845	0.000975315	2_14718029_G/A	rs2571641	1110	1056	338	0.264347	0.0451737	0.0112871	0.194402	0.384726	0.404762	0.333996	0.474438	0	10	16	0	0	0	1
2	15023519	15027356	28	3837	0.00819526	3.14534e-05	2_15023519_G/A	rs12692541	114	663	1727	2.31033	0.062995	0.0868867	0.794251	0.855908	0.997024	0.733598	0.746421	3	0	0	4	0	0	1
2	15039912	15048317	27	8405	0.127126	0.00106862	2_15039912_G/A	rs1560444	97	564	1843	2.80343	0.0839864	0.0951775	0.899395	0.873199	0.992063	0.772366	0.693252	12	0	0	13	0	0	1
2	15062027	15066739	20	4712	1.86047e-14	8.7684e-17	2_15062027_C/G	rs6431671	695	1015	794	0.541164	0.157871	0.00135666	0.850227	0.429395	0.392857	0.379722	0.412065	1	8	6	0	0	0	1
2	15393148	15401125	24	7977	0.00140537	1.12121e-05	2_15393148_T/C	rs11682580	638	1087	779	0.55967	0.104252	0.138193	0.568079	0.628242	0.224206	0.693837	0.546012	16	0	0	1	0	0	1
2	15514545	15552459	37	37914	9.13078e-06	3.46194e-07	2_15514545_A/T	rs2160693	627	1059	818	0.582577	0.112346	0.138398	0.621029	0.623919	0.220238	0.691849	0.534765	21	0	0	5	0	0	1
2	16477809	16486308	36	8499	0.00262849	2.23421e-05	2_16477809_A/C	rs6753863	1956	358	190	0.0864169	0.411411	0.0175343	0.526475	0.0389049	0	0.00298211	0.0122699	2	13	13	6	0	0	1
2	16533454	16548090	26	14636	1.21361e-11	1.77636e-13	2_16533454_A/G	rs7603592	646	1101	757	0.546385	0.116481	0.122671	0.657337	0.498559	0.736111	0.294235	0.370143	12	0	0	9	0	0	1
2	16766293	16770019	28	3726	0.00497416	1.85387e-05	2_16766293_G/A	rs56950874	1856	608	40	0.0796296	0.0141048	0.00816584	0.0877458	0.0878963	0.170635	0.176938	0.164622	0	14	11	0	0	0	1
2	17203391	17214723	26	11332	0.000217432	2.46416e-06	2_17203391_C/T	rs12467252	1014	990	500	0.329689	0.181113	0.226638	0.313162	0.391931	0.0763889	0.676938	0.558282	7	2	0	3	0	0	1
2	17267909	17278726	24	10817	0.00185414	2.00581e-05	2_17267909_C/T	rs7567506	1366	879	259	0.193437	0.0972373	0.11541	0.2118	0.278098	0.0724206	0.382704	0.476483	10	0	0	11	0	0	1
2	17290756	17300625	26	9869	0.000320024	3.15864e-06	2_17290756_C/G	rs57520889	2050	320	134	0.0665158	0.329074	0.0278183	0.425113	0.0360231	0	0.000994036	0	0	11	10	0	0	0	1
2	17332155	17370669	26	38514	0.000236456	9.10712e-06	2_17332155_T/C	rs62125596	1866	532	106	0.087242	0.14008	0.123674	0.0438729	0.100865	0.0198413	0.229622	0.373211	2	4	0	3	0	0	1
2	18410728	18413412	22	2684	5.26006e-05	1.41233e-07	2_18410728_G/A	rs10170025	1111	1063	330	0.262253	0.0520774	0.0359845	0.475794	0.236311	0.311508	0.200795	0.423313	1	8	11	0	0	0	1
2	18414519	18423644	54	9125	5.26006e-05	4.80033e-07	2_18414519_T/G	rs13390914	1108	1065	331	0.263182	0.0526653	0.0360046	0.478064	0.236311	0.3125	0.200795	0.423313	3	20	14	0	0	0	1
2	18424340	18427706	20	3366	5.26006e-05	1.77106e-07	2_18424340_T/A	rs10188200	1107	1070	327	0.262485	0.0511008	0.0355609	0.474281	0.237752	0.3125	0.201789	0.423313	0	11	7	0	0	0	1
2	18780583	18786176	25	5593	0	0	2_18780583_T/C	rs7599089	1796	634	74	0.0925225	0.0508489	0.0647905	0.211044	0.239193	0.014881	0.209742	0.113497	10	2	1	9	0	0	1
2	19132804	19144727	22	11923	0.545264	0.00650172	2_19132804_T/C	rs10170602	293	1028	1183	1.05143	0.042843	0.00570954	0.523449	0.743516	0.691468	0.779324	0.720859	0	7	8	0	0	0	1
2	19290006	19305969	37	15963	0.00059208	9.45196e-06	2_19290006_G/A	rs4666472	1384	869	251	0.18848	0.100896	0.0469117	0.0885023	0.337176	0.47619	0.198807	0.347648	0	21	11	0	0	0	1
2	19601893	19608077	24	6184	0	0	2_19601893_T/A	rs2347008	1093	905	506	0.310094	0.222277	0.231842	0.212557	0.360231	0.804563	0.172962	0.41002	13	0	0	7	0	0	1
2	21211354	21224855	25	13501	0.0002603	3.51457e-06	2_21211354_T/G	rs201925652	877	933	694	0.431894	0.208629	0.0241423	0.829047	0.389049	0.255952	0.424453	0.276074	6	0	1	10	0	0	1
2	22024895	22061498	20	36603	0.149393	0.00546839	2_22024895_C/T	rs1439198	183	471	1850	2.49164	0.330861	0.0187028	0.476551	0.925072	1	0.95825	0.947853	14	3	0	1	0	0	1
2	22331497	22334109	24	2612	0.0595485	0.0001556	2_22331497_T/G	rs72793341	451	1052	1001	0.781474	0.0958983	0.0845916	0.451589	0.646974	0.87996	0.528827	0.602249	5	0	0	7	0	0	1
2	25003484	25009497	26	6013	0.0259138	0.000155846	2_25003484_G/C	rs12612890	46	525	1933	3.55835	0.0517567	0.032119	0.960666	0.932277	0.755952	0.889662	0.835378	0	6	7	0	0	0	1
2	25010186	25028103	23	17917	0.00107673	1.92928e-05	2_25010186_C/T	rs6749815	46	517	1941	3.61166	0.0538143	0.0335853	0.962935	0.936599	0.755952	0.890656	0.836401	0	2	6	0	0	0	1
2	26193432	26245910	29	52478	1.84866e-11	9.70156e-13	2_26193432_A/G	rs7582341	64	610	1830	2.89295	0.03921	0.00717848	0.959909	0.841499	0.854167	0.791252	0.777096	8	4	4	2	0	0	1
2	26831053	26839130	25	8077	0	0	2_26831053_A/G	rs10170963	869	1113	522	0.378288	0.0764016	0.093383	0.509077	0.576369	0.193452	0.529821	0.364008	0	7	7	0	0	0	1
2	30462538	30482756	28	20218	0.116281	0.00235109	2_30462538_C/T	rs12469849	1739	688	77	0.101056	0.0279296	0.0155578	0.091528	0.217579	0.224206	0.115308	0.233129	0	9	7	0	0	0	1
2	33941588	33946630	24	5042	0.213495	0.00107666	2_33941588_A/C	rs10173140	1775	592	137	0.104539	0.150832	0.136214	0.355522	0.0951009	0.287698	0.0109344	0.0296524	0	7	5	0	0	0	1
2	34955561	34969823	21	14262	0	0	2_34955561_A/G	rs10166984	1616	730	158	0.132004	0.124852	0.120755	0.369138	0.054755	0.339286	0.028827	0.152352	0	0	0	0	0	0	0
2	35237139	35251209	25	14070	0	0	2_35237139_A/G	rs2196855	275	790	1439	1.36866	0.134993	0.158235	0.597579	0.701729	0.973214	0.55666	0.869121	5	0	0	3	0	0	1
2	35512882	35516327	20	3445	0.047734	0.000164491	2_35512882_T/C	rs6543946	1291	1002	211	0.198661	0.0263096	0.00214399	0.403177	0.25072	0.220238	0.269384	0.229039	3	0	0	2	0	0	1
2	35658805	35662209	22	3404	0	0	2_35658805_G/A	rs12465025	799	1117	588	0.422284	0.0803149	0.00512033	0.688351	0.432277	0.338294	0.393638	0.353783	11	0	0	10	0	0	1
2	35662747	35667863	28	5116	1.80942e-20	9.25881e-23	2_35662747_G/C	rs1518643	792	1120	592	0.426036	0.0804758	0.00607431	0.689864	0.439481	0.338294	0.398608	0.352761	9	0	0	11	0	0	1
2	35712353	35721912	25	9559	0.000566455	5.41531e-06	2_35712353_A/G	rs965331	838	1067	599	0.412869	0.151165	0.136233	0.64826	0.521614	0.141865	0.588469	0.317996	0	9	9	0	0	0	1
2	51299623	51312184	42	12561	4.85828e-11	6.10298e-13	2_51299623_A/G	rs62140744	1952	492	60	0.0696087	0.0751781	0.0836105	0.0771558	0.197406	0.00396825	0.261431	0.108384	22	0	0	13	0	0	1
2	57213487	57216432	24	2945	0.264014	0.000777786	2_57213487_G/A	rs72813227	1495	855	154	0.151235	0.0159685	0.0217172	0.239788	0.29683	0.174603	0.296223	0.169734	0	7	6	0	0	0	1
2	57225606	57230875	28	5269	0	0	2_57225606_T/C	rs114606818	1983	466	55	0.0649819	0.0544309	0.0152575	0.00832073	0.220461	0.108135	0.184891	0.119632	0	4	2	0	0	0	1
2	57232481	57246513	57	14032	0	0	2_57232481_C/T	rs142737503	1980	469	55	0.0653646	0.0548915	0.0154648	0.00832073	0.221902	0.108135	0.185885	0.120654	0	13	8	0	0	0	1
2	57246882	57267631	89	20749	0.051101	0.00106035	2_57246882_A/G	rs77210340	1981	471	52	0.0648545	0.0552921	0.015639	0.0075643	0.220461	0.106151	0.185885	0.120654	0	8	11	0	0	0	1
2	63286778	63327724	58	40946	9.81273e-07	4.01802e-08	2_63286778_G/A	rs4671470	75	480	1949	3.4746	0.0923439	0.0625885	0.978064	0.842939	0.952381	0.703777	0.850716	3	8	12	0	0	0	1
2	68183240	68231288	28	48048	0	0	2_68183240_C/A	rs11693063	188	775	1541	1.6755	0.112132	0.0278937	0.978064	0.685879	0.638889	0.638171	0.820041	0	2	15	0	0	0	1
2	68396142	68411467	44	15325	0.0305477	0.000468174	2_68396142_T/C	rs6728995	1022	1085	378	0.294183	0.0465909	0.0278786	0.503811	0.329446	0.220559	0.430417	0.311203	0	3	3	0	0	0	1
2	68671633	68676506	20	4873	0.0225701	0.000110007	2_68671633_C/G	rs4854438	694	1121	689	0.498007	0.0805474	0.0886238	0.603631	0.252161	0.639881	0.349901	0.5409	6	0	0	3	0	0	1
2	68694309	68718020	41	23711	4.61469e-11	1.09424e-12	2_68694309_G/A	rs58361541	1396	923	185	0.174024	0.0380668	0.00441855	0.122542	0.25072	0.33631	0.298211	0.325153	0	14	12	0	0	0	1
2	69619378	69629601	22	10223	0.000272509	2.78613e-06	2_69619378_T/C	rs17036825	1575	734	195	0.144696	0.128865	0.0584995	0.442511	0.194524	0.184524	0.00795229	0.214724	12	0	0	3	0	0	1
2	69647283	69663437	29	16154	0.0763102	0.00123279	2_69647283_C/T	rs75608813	1708	661	135	0.114177	0.116974	0.110308	0.0847201	0.295389	0.376984	0.0168986	0.221881	10	0	0	6	0	0	1
2	70823922	70826510	35	2588	0.67001	0.00173466	2_70823922_C/A	rs13412300	477	1213	814	0.655515	0.0258741	0.0154616	0.466717	0.599424	0.518849	0.682903	0.611452	7	0	0	15	0	0	1
2	76126399	76134683	32	8284	2.06711e-35	1.7126e-37	2_76126399_G/A	rs62165105	1442	892	170	0.163136	0.0476041	0.0106552	0.104387	0.308357	0.22123	0.333002	0.329243	0	7	8	0	0	0	1
2	76134846	76142581	47	7735	0	0	2_76134846_G/A	rs12997638	1444	890	170	0.162785	0.0482691	0.0106552	0.102874	0.308357	0.22123	0.333002	0.329243	0	3	9	0	0	0	1
2	76992341	76997666	27	5325	1.00271e-06	5.34041e-09	2_76992341_C/T	rs10183619	528	1160	816	0.629964	0.0404044	0.019246	0.691377	0.553314	0.595238	0.418489	0.48364	13	0	0	8	0	0	1
2	77244305	77252181	30	7876	0.000267498	2.10708e-06	2_77244305_T/C	rs10184735	650	1173	681	0.512535	0.0484942	0.0497381	0.597579	0.623919	0.320437	0.548708	0.44683	7	0	0	7	0	0	1
2	77253128	77264227	43	11099	0.0040999	4.55089e-05	2_77253128_T/G	rs7422670	1985	342	177	0.080705	0.389713	0.0381587	0.498487	0.0504323	0	0.00198807	0	18	0	0	17	0	0	1
2	77630638	77638731	20	8093	2.24365e-09	1.81601e-11	2_77630638_G/A	rs4485592	1818	620	66	0.0883459	0.0434469	0.0598517	0.170953	0.299712	0.0833333	0.167992	0.0664622	0	6	2	0	0	0	1
2	81426895	81463350	69	36455	3.89808e-13	1.42109e-14	2_81426895_T/G	rs6739446	1619	716	169	0.133283	0.138595	0.0108199	0.459153	0.131124	0.145833	0.144135	0.0654397	0	25	32	0	0	0	1
2	81796600	81805996	52	9396	0.00748224	7.03106e-05	2_81796600_C/T	rs9309583	889	1021	593	0.394248	0.157844	0.0852217	0.186082	0.560694	0.737103	0.349901	0.488753	0	21	18	0	0	0	1
2	81810446	81818397	24	7951	0.22021	0.00175111	2_81810446_G/A	rs1806363	986	1094	424	0.316699	0.0826926	0.0269692	0.185325	0.463977	0.575397	0.354871	0.447853	0	10	10	0	0	0	1
2	81819788	81822904	22	3116	1.16857	0.00364244	2_81819788_C/T	rs10209893	972	1106	426	0.320984	0.0778567	0.0267528	0.195915	0.462536	0.576389	0.356859	0.447853	0	6	6	0	0	0	1
2	81924386	81939810	31	15424	0.0496316	0.000765567	2_81924386_T/G	rs13410302	1027	1050	427	0.306701	0.102942	0.0339202	0.155825	0.4683	0.595238	0.352883	0.427403	10	6	1	5	0	0	1
2	81943849	81968500	49	24651	0.0338569	0.00083464	2_81943849_G/A	rs2947959	451	1054	999	0.780164	0.109969	0.0278633	0.85174	0.511527	0.399802	0.617296	0.559305	18	0	0	10	0	0	1
2	82042933	82062256	61	19323	0.00086549	1.67247e-05	2_82042933_A/G	rs62152614	1677	676	151	0.12134	0.10981	0.108453	0.101362	0.227666	0.0367063	0.410537	0.241309	18	0	0	18	0	0	1
2	82062797	82074084	35	11287	0.000768443	8.67418e-06	2_82062797_G/C	rs1521687	1650	700	154	0.126	0.102036	0.108106	0.121029	0.233429	0.0367063	0.410537	0.241309	13	0	0	11	0	0	1
2	82101302	82114125	26	12823	0.0705331	0.000904516	2_82101302_T/C	rs1521671	2044	412	48	0.0564444	0.0733303	0.0642191	0.0363086	0.116715	0.256944	0.0606362	0.0603272	0	14	9	0	0	0	1
2	82456112	82507790	27	51678	1.99422e-05	1.03059e-06	2_82456112_G/A	rs61178023	1531	731	242	0.160163	0.174536	0.0596127	0.515129	0.180115	0.0198413	0.247515	0.143149	23	0	0	0	1	0	0
2	82944526	82956883	26	12357	0.000105422	1.30281e-06	2_82944526_C/T	rs1816012	197	867	1440	1.48573	0.0861127	0.00850493	0.541604	0.783862	0.789683	0.870775	0.833333	6	0	0	3	0	0	1
2	82963618	82974773	21	11155	9.78924e-05	1.09209e-06	2_82963618_A/T	rs62146692	1602	790	112	0.12694	0.0181868	0.00742523	0.279879	0.201729	0.210317	0.129225	0.165644	9	0	0	6	0	0	1
2	82997993	83004237	26	6244	0.239325	0.00149459	2_82997993_A/C	rs17022909	1526	828	150	0.145361	0.0538377	0.00562875	0.381997	0.200288	0.193452	0.129225	0.162577	17	0	0	7	0	0	1
2	83004238	83017036	23	12798	0.0177128	0.000226706	2_83004238_G/A	rs114716756	1801	652	51	0.0886225	0.00295531	0.00399101	0.154312	0.175793	0.171627	0.125249	0.131902	2	0	0	9	0	0	1
2	83044808	83066543	94	21735	2.47642e-09	5.38275e-11	2_83044808_G/A	rs79342389	1853	602	49	0.0812442	0.00371391	0.00502553	0.143722	0.168588	0.161706	0.112326	0.119632	19	0	0	28	0	0	1
2	83410668	83449693	96	39025	0.00414378	0.000161715	2_83410668_A/T	rs13422988	2021	424	59	0.0606807	0.0941533	0.0409934	0.252648	0.0129683	0.0863095	0.00298211	0.111452	42	0	0	32	0	0	1
2	83481768	83513042	27	31274	0.0332127	0.00103873	2_83481768_G/A	rs13400475	2040	413	51	0.0573114	0.0818658	0.0411157	0.231467	0.0129683	0.0873016	0.00298211	0.111452	10	0	0	6	0	0	1
2	83701367	83716270	25	14903	0.505009	0.00752665	2_83701367_G/A	rs1349554	1136	1031	337	0.258099	0.0581589	0.0752362	0.392587	0.389049	0.488095	0.269384	0.156442	0	10	4	0	0	0	1
2	83722120	83746128	37	24008	0.0023948	5.74966e-05	2_83722120_T/C	rs62154631	1656	714	134	0.121957	0.0809065	0.0565873	0.341906	0.170029	0.0595238	0.265408	0.0869121	0	8	16	0	0	0	1
2	83817902	83830467	37	12565	0.95721	0.0120283	2_83817902_C/T	rs12468796	1710	688	106	0.109542	0.0683302	0.0397376	0.316944	0.15562	0.0605159	0.22664	0.0858896	0	11	13	0	0	0	1
2	83848565	83866483	23	17918	0.178143	0.00319215	2_83848565_T/C	rs61318733	1537	743	224	0.156013	0.157525	0.202615	0.200454	0.301153	0.540675	0.0695825	0.104294	0	7	7	0	0	0	1
2	84056538	84063254	20	6716	1.01461e-09	6.81511e-12	2_84056538_T/C	rs13416201	1646	644	214	0.136179	0.232735	0.0318212	0.535552	0.184438	0.0763889	0.125249	0.0337423	0	5	13	0	0	0	1
2	85921673	85926881	20	5208	0.0229451	0.000119521	2_85921673_A/G	rs10193207	1256	916	332	0.230455	0.117646	0.0171792	0.0658094	0.472622	0.474206	0.332008	0.360941	0	9	8	0	0	0	1
2	86156823	86196101	51	39278	0	0	2_86156823_T/C	rs12465983	1025	1078	401	0.300512	0.0587523	0.0728753	0.440998	0.404899	0.14881	0.478131	0.393661	0	16	13	0	0	0	1
2	88664030	88690328	29	26298	0.00155047	4.07757e-05	2_88664030_C/G	rs6757348	2067	371	66	0.0558269	0.208709	0.00850464	0.329047	0.0345821	0.00297619	0.028827	0.0122699	13	0	0	5	0	0	1
2	98360891	98366335	24	5444	0.000913232	4.97255e-06	2_98360891_C/T	rs72819940	1948	500	56	0.0696087	0.0610706	0.0769867	0.101362	0.172911	0.00992063	0.252485	0.0961145	4	0	0	0	0	0	0
2	98487298	98531615	21	44317	0	0	2_98487298_A/G	rs56091613	1395	932	177	0.172757	0.0252489	0.00111811	0.142965	0.317003	0.296627	0.275348	0.307771	0	16	0	0	1	0	0
2	98989590	99079821	42	90231	0.00135535	0.000122296	2_98989590_C/G	rs10193019	1124	985	395	0.274513	0.143171	0.0454651	0.625567	0.354467	0.116071	0.259443	0.331288	0	11	0	0	1	0	0
2	100353136	100368716	53	15580	0	0	2_100353136_T/C	rs1898574	1655	622	227	0.136826	0.265994	0.0756736	0.549168	0.123919	0.0287698	0.0248509	0.214724	0	12	11	0	0	0	1
2	100370397	100376450	24	6053	1.03606e-33	6.2723e-36	2_100370397_A/G	rs58876304	1838	562	104	0.0908447	0.133386	0.081815	0.34115	0.110951	0.0337302	0.00596421	0.206544	0	9	7	0	0	0	1
2	100442182	100465958	84	23776	0.0411449	0.000978303	2_100442182_C/T	rs13418897	1247	946	311	0.227907	0.0972353	0.0999964	0.205749	0.195965	0.553571	0.200795	0.408998	0	23	17	0	0	0	1
2	100467126	100470979	30	3853	0	0	2_100467126_A/G	rs2309859	1343	966	195	0.185652	0.0161665	0.021975	0.27761	0.193084	0.350198	0.204771	0.302658	0	12	11	0	0	0	1
2	101330280	101344101	23	13821	0.189526	0.00261962	2_101330280_G/A	rs62154026	1703	712	89	0.108062	0.0298434	0.0374486	0.218608	0.253602	0.222222	0.0695825	0.133947	0	4	3	0	0	0	1
2	101435645	101443737	48	8092	0.0406485	0.000328968	2_101435645_C/A	rs2037079	299	966	1239	1.10102	0.0531206	0.0677001	0.632375	0.541787	0.616071	0.846918	0.776074	10	0	0	19	0	0	1
2	101450930	101454270	21	3340	1.14388e-11	3.82172e-14	2_101450930_C/G	rs7569018	1129	1045	330	0.258099	0.0363891	0.0151377	0.46823	0.224784	0.242063	0.33499	0.356851	4	0	0	2	0	0	1
2	101454343	101458349	21	4006	4.30639e-10	1.72557e-12	2_101454343_G/A	rs7606443	1132	1047	325	0.256267	0.0346819	0.0151377	0.462179	0.224784	0.242063	0.33499	0.356851	0	0	0	0	0	0	0
2	102199089	102224460	72	25371	1.88378e-06	4.77953e-08	2_102199089_C/T	rs3771197	1312	960	232	0.198661	0.0583626	0.012847	0.119516	0.244957	0.390873	0.327038	0.381391	0	28	14	0	0	0	1
2	102324539	102335007	20	10468	0.00675742	7.07435e-05	2_102324539_A/G	rs11674832	747	1212	545	0.425351	0.0169715	0.0212269	0.429652	0.355908	0.5625	0.493042	0.433538	0	0	5	0	0	1	1
2	102350776	102356339	32	5563	0.00974287	5.42093e-05	2_102350776_T/C	rs13424006	1091	897	516	0.313251	0.242069	0.0611132	0.75416	0.285303	0.125	0.404573	0.205521	0	15	11	0	0	0	1
2	102490110	102504430	31	14320	2.96773e-06	4.25008e-08	2_102490110_A/C	rs6705272	393	1002	1109	0.900447	0.119587	0.137693	0.739032	0.73487	0.320437	0.762425	0.657464	0	15	8	0	0	0	1
2	103509925	103541784	26	31859	0.000104721	3.33642e-06	2_103509925_T/C	rs4613308	1154	845	505	0.294164	0.237061	0.177626	0.658094	0.334294	0.0168651	0.511928	0.225971	0	16	1	0	0	0	1
2	104999238	105024644	33	25406	0.00121683	3.0916e-05	2_104999238_C/T	rs77638665	1996	459	49	0.0625702	0.0623267	0.0725026	0.0779123	0.0518732	0.263889	0.0536779	0.100204	2	10	6	0	0	0	1
2	105049534	105055782	26	6248	0.00472025	2.94969e-05	2_105049534_A/T	rs3739158	1688	749	67	0.10703	0.0229146	0.0304099	0.167171	0.282421	0.109127	0.224652	0.132924	10	0	0	10	0	0	1
2	105056539	105063034	20	6495	0.00364707	2.36914e-05	2_105056539_C/T	rs11889728	1627	792	85	0.118883	0.0246712	0.031809	0.223903	0.288184	0.109127	0.224652	0.132924	8	0	0	8	0	0	1
2	105764986	105768678	23	3692	0.201154	0.000742862	2_105764986_C/T	rs11691815	1195	982	327	0.242586	0.0969743	0.00769156	0.0907716	0.410663	0.468254	0.413519	0.350716	11	0	0	10	0	0	1
2	106001625	106006908	27	5283	2.91159e-09	1.53848e-11	2_106001625_T/C	rs1669523	314	1146	1044	0.911499	0.0103931	0.0127924	0.66944	0.550432	0.704365	0.610338	0.657464	9	0	0	11	0	0	1
2	107064093	107070540	20	6447	0.0887297	0.000572129	2_107064093_G/A	rs10514797	1937	520	47	0.069868	0.0240987	0.0279405	0.096823	0.20317	0.175595	0.115308	0.0531697	0	15	4	0	0	0	1
2	107466737	107488398	49	21661	0.013044	0.000282559	2_107466737_G/T	rs1651150	251	1008	1245	1.15828	0.056555	0.0767021	0.673222	0.785303	0.854167	0.682903	0.526585	3	11	12	0	0	0	1
2	107668062	107685574	31	17512	1.88432e-05	3.30001e-07	2_107668062_C/T	rs12328598	971	1084	449	0.327495	0.107089	0.139573	0.462935	0.302594	0.631944	0.152087	0.378323	0	2	8	0	0	0	1
2	108195588	108237049	23	41461	0.0187092	0.000775722	2_108195588_G/A	rs12712014	968	1079	457	0.330514	0.10012	0.131824	0.360817	0.43804	0.68254	0.261431	0.266871	0	7	1	0	0	0	1
2	109311724	109317495	62	5771	3.73417e-08	2.15536e-10	2_109311724_C/T	rs9677543	1160	985	359	0.25764	0.111327	0.00568085	0.599849	0.306916	0.21627	0.227634	0.255624	0	35	25	0	0	0	1
2	110992344	111017061	24	24717	0.00689202	0.000170357	2_110992344_A/C	rs3789095	46	441	2017	4.19794	0.0732752	0.0386434	0.992436	0.775216	0.796627	0.890656	0.94683	17	0	0	4	0	0	1
2	111845892	111868488	34	22596	8.78135e-06	1.98432e-07	2_111845892_A/G	rs10864890	532	1122	850	0.645471	0.0655743	0.00947343	0.36233	0.659942	0.559524	0.662028	0.669734	1	0	0	0	0	0	0
2	111976403	111997669	35	21266	0	0	2_111976403_G/C	rs66486378	555	1088	861	0.639217	0.08514	0.0928473	0.665658	0.603746	0.275794	0.62326	0.619632	9	12	8	0	0	0	1
2	112293934	112340122	33	46188	0.000244979	1.13153e-05	2_112293934_G/T	rs10203843	425	1076	1003	0.800104	0.108636	0.0721333	0.802572	0.572046	0.741071	0.389662	0.49591	0	15	5	0	0	0	1
2	115092846	115121079	39	28233	9.83999e-10	2.77822e-11	2_115092846_A/G	rs1396927	197	911	1396	1.41877	0.0522726	0.0523156	0.642965	0.714697	0.651786	0.892644	0.820041	1	17	12	3	0	0	1
2	115461298	115481172	23	19874	0.0130522	0.000259412	2_115461298_T/C	rs843424	277	645	1582	1.58841	0.261613	0.0600515	0.413767	0.930836	0.763889	0.963221	0.896728	0	3	8	0	0	0	1
2	115497607	115520832	53	23225	0	0	2_115497607_A/C	rs982174	1434	855	215	0.172576	0.0634339	0.0287645	0.111195	0.42219	0.368056	0.223658	0.254601	6	23	9	6	0	0	1
2	116145206	116156833	57	11627	4.14998e-07	4.82559e-09	2_116145206_G/A	rs17045549	1435	852	217	0.172757	0.118646	0.125804	0.158094	0.121037	0.547619	0.229622	0.214724	0	29	18	0	0	0	1
2	116470088	116474357	30	4269	0.0840245	0.000358785	2_116470088_C/T	rs6726986	763	1124	617	0.444906	0.0672359	0.0827136	0.405446	0.579251	0.260913	0.565606	0.601227	8	0	0	11	0	0	1
2	116479586	116492461	48	12875	0	0	2_116479586_T/C	rs17552196	1219	924	361	0.244795	0.149096	0.0869745	0.108169	0.314121	0.631944	0.387674	0.263804	15	0	0	20	0	0	1
2	116497650	116510703	43	13053	0.0115906	0.000151304	2_116497650_A/G	rs6542323	299	804	1401	1.28602	0.211805	0.0173897	0.381997	0.770893	0.876984	0.890656	0.803681	13	0	0	15	0	0	1
2	116830824	116837099	31	6275	0.780673	0.00489951	2_116830824_A/G	rs28760515	785	1165	554	0.415539	0.0476152	0.00753681	0.624811	0.404899	0.327381	0.43837	0.403885	14	0	0	13	0	0	1
2	117373539	117394641	27	21102	0.00989634	0.000208843	2_117373539_C/T	rs334825	754	1056	694	0.476599	0.172143	0.0517615	0.180787	0.613833	0.520833	0.767396	0.492843	11	2	0	8	0	0	1
2	117645069	117649546	34	4477	0.665498	0.0029801	2_117645069_C/T	rs12464404	234	641	1629	1.75789	0.241865	0.0259216	0.444781	0.896254	0.969246	0.838966	0.887526	0	10	10	0	0	0	1
2	118698662	118712790	23	14128	0.00326286	4.6101e-05	2_118698662_A/C	rs332659	268	1040	1196	1.08883	0.0385246	0.0479642	0.633888	0.688761	0.843254	0.702783	0.571575	0	8	10	0	0	0	1
2	120253586	120261668	20	8082	0.000881298	7.12353e-06	2_120253586_T/C	rs6723584	387	1069	1048	0.858654	0.0754309	0.0554208	0.77761	0.580692	0.404762	0.708748	0.626789	11	0	0	8	0	0	1
2	120707948	120713233	39	5285	0.000604877	3.19738e-06	2_120707948_T/C	rs35935205	1870	568	66	0.0812442	0.0495776	0.0497179	0.220877	0.221902	0.0486111	0.15507	0.0501022	0	11	12	0	0	0	1
2	121041014	121044820	24	3806	0	0	2_121041014_G/A	rs13431426	693	1124	687	0.49761	0.0661789	0.030652	0.323752	0.579251	0.506944	0.690855	0.472393	0	14	7	0	0	0	1
2	121114966	121119399	31	4433	0.0883757	0.000391858	2_121114966_T/A	rs147881926	1172	1059	273	0.235821	0.0388799	0.0527203	0.3177	0.28098	0.46627	0.181909	0.344581	0	13	6	0	0	0	1
2	121859196	121864446	23	5250	0.0402556	0.000211382	2_121859196_C/G	rs72830886	1964	489	51	0.0669006	0.0488126	0.0469802	0.197428	0.103746	0	0.166004	0.093047	13	0	0	2	0	0	1
2	121907570	121925897	31	18327	0.0792862	0.00145316	2_121907570_A/G	rs62152451	1412	901	191	0.172215	0.0506413	0.00987035	0.409985	0.174352	0.170635	0.265408	0.185072	15	0	0	10	0	0	1
2	121930150	121971392	59	41242	0.0196992	0.000812452	2_121930150_A/G	rs7593158	1421	891	192	0.170774	0.0495703	0.00987037	0.406203	0.17147	0.170635	0.264414	0.185072	28	0	0	16	0	0	1
2	123075683	123086773	27	11090	0.0069912	7.75394e-05	2_123075683_C/T	rs299548	897	1140	467	0.353442	0.0464317	0.00652878	0.246596	0.403458	0.520833	0.488072	0.462168	0	5	0	0	1	0	0
2	123203841	123240145	34	36304	0.000206071	7.48141e-06	2_123203841_A/G	rs1850809	1601	760	143	0.132004	0.0680011	0.0450312	0.0907716	0.260807	0.383929	0.22167	0.138037	0	10	7	0	0	0	1
2	123412235	123436858	24	24623	8.97895e-06	2.21098e-07	2_123412235_C/T	rs6751285	893	1144	467	0.354608	0.029414	0.00792233	0.288956	0.471182	0.416667	0.525845	0.429448	0	8	9	0	0	0	1
2	124704995	124716129	62	11134	0.00938369	0.000104487	2_124704995_C/T	rs34259038	1695	714	95	0.110136	0.0353576	0.00978203	0.0748865	0.139769	0.25	0.212724	0.247444	0	31	14	0	0	0	1
2	125388559	125395844	24	7285	0	0	2_125388559_G/C	rs6727218	1234	757	513	0.276434	0.296149	0.271703	0.127837	0.350144	0.805556	0.115308	0.452965	0	5	8	0	0	0	1
2	125635491	125642770	21	7279	0.0262571	0.000191152	2_125635491_G/C	rs6758023	1178	1032	294	0.239079	0.0390803	0.0530756	0.338124	0.456772	0.176587	0.403579	0.278119	0	8	11	0	0	0	1
2	126051358	126093990	21	42632	0.00110005	4.68983e-05	2_126051358_T/C	rs6753603	999	1089	416	0.311144	0.0690235	0.0532627	0.529501	0.34438	0.165675	0.450298	0.370143	8	0	0	0	1	0	0
2	128393670	128397567	21	3897	0.0238873	9.31128e-05	2_128393670_C/T	rs12611813	1263	933	308	0.223909	0.122089	0.108561	0.163389	0.322767	0.550595	0.422465	0.131902	0	11	5	0	0	0	1
2	128398047	128402667	20	4620	0.00360836	1.66742e-05	2_128398047_T/C	rs62159672	1261	931	312	0.225167	0.123955	0.111289	0.164902	0.324207	0.556548	0.420477	0.130879	0	10	3	0	0	0	1
2	128432683	128438391	27	5708	0.0346252	0.000197675	2_128432683_T/A	rs6739326	1723	703	78	0.103519	0.0186633	0.0206402	0.21407	0.191643	0.196429	0.17495	0.0705521	0	14	6	0	0	0	1
2	128567322	128574012	22	6690	0.0190923	0.000127747	2_128567322_T/C	rs841297	2063	326	115	0.0624438	0.292123	0.0344058	0.393343	0.0475504	0	0.00298211	0	0	6	7	0	0	0	1
2	128575542	128589848	78	14306	0.0299929	0.000429108	2_128575542_C/T	rs2443749	2064	327	113	0.0620651	0.290077	0.0344058	0.391074	0.0475504	0	0.00298211	0	0	21	36	0	0	0	1
2	128744356	128750260	27	5904	0.165151	0.000975215	2_128744356_T/C	rs10164605	1305	951	248	0.203173	0.0500064	0.0112482	0.445537	0.231988	0.296627	0.175944	0.225971	13	0	0	8	0	0	1
2	128990036	128997512	20	7476	0.00911751	6.81716e-05	2_128990036_T/A	rs13400419	1769	662	73	0.0961905	0.0380697	0.0138615	0.0620272	0.172911	0.267857	0.146123	0.193252	0	12	7	0	0	0	1
2	131431019	131434612	25	3593	0.0279869	0.000100585	2_131431019_G/A	rs1405801	1064	930	510	0.318836	0.187339	0.182212	0.2118	0.525937	0.758929	0.230616	0.314928	0	8	5	0	0	0	1
2	131434777	131443604	56	8827	0.01356	0.000119707	2_131434777_A/T	rs35692245	1072	925	507	0.315901	0.191071	0.182212	0.20348	0.525937	0.758929	0.230616	0.314928	0	1	1	0	0	0	0
2	131444009	131446081	22	2072	0.01356	2.81098e-05	2_131444009_A/G	rs1806886	1070	926	508	0.316699	0.190129	0.181204	0.204236	0.525937	0.758929	0.232604	0.314928	0	1	4	0	0	0	1
2	131446162	131453125	23	6963	0.01356	9.44315e-05	2_131446162_G/C	rs13399981	1071	925	508	0.316433	0.190474	0.181204	0.20348	0.525937	0.758929	0.232604	0.314928	0	2	3	0	0	0	1
2	131473552	131484892	36	11340	0.0754607	0.0008558	2_131473552_T/C	rs140362277	1833	505	166	0.100336	0.228491	0.0247756	0.459909	0.100865	0.00396825	0.0914513	0.0644172	2	0	0	1	0	0	0
2	131494112	131523673	144	29561	0.00852039	0.00025188	2_131494112_G/A	rs12691980	1216	900	388	0.251501	0.173715	0.137032	0.134644	0.426513	0.680556	0.219682	0.301636	0	1	6	0	0	0	1
2	132100190	132111518	22	11328	0.0939065	0.00106387	2_132100190_T/G	rs12621096	1045	933	526	0.328316	0.190497	0.101604	0.686082	0.364553	0.485119	0.11332	0.226994	2	0	0	0	0	0	0
2	134737387	134764861	20	27474	0.000199922	5.49287e-06	2_134737387_T/C	rs10182926	2000	416	88	0.067029	0.209161	0.0476065	0.358548	0.10951	0	0.0198807	0.0224949	0	2	3	0	0	0	1
2	135030072	135043031	22	12959	1.97444e-07	2.55887e-09	2_135030072_T/C	rs1551497	1062	1063	379	0.285692	0.0530367	0.0272094	0.512859	0.322767	0.305556	0.205765	0.413088	0	9	5	0	0	0	1
2	137209159	137223306	68	14147	0	0	2_137209159_T/A	rs13396444	443	1107	954	0.756397	0.0558873	0.0490556	0.71407	0.507205	0.456349	0.533797	0.738241	0	25	28	0	0	0	1
2	137531370	137546097	23	14727	0.0192685	0.000283787	2_137531370_G/A	rs10496772	1709	710	85	0.106589	0.0207056	0.0184962	0.126324	0.181556	0.151786	0.158052	0.281186	0	16	6	0	0	0	1
2	137695007	137704123	20	9116	0.0173701	0.000158363	2_137695007_A/G	rs57721036	1503	791	210	0.159468	0.123151	0.0103606	0.487141	0.15562	0.116071	0.209742	0.133947	8	0	0	6	0	0	1
2	137712794	137728118	20	15324	0.0471002	0.000721811	2_137712794_T/C	rs59406861	1618	767	119	0.125531	0.050436	0.00998187	0.341906	0.145533	0.115079	0.205765	0.131902	5	0	0	6	0	0	1
2	137728282	137740930	41	12648	0.0278194	0.000351888	2_137728282_T/C	rs714083	1614	768	122	0.126627	0.0533865	0.0104091	0.347958	0.144092	0.114087	0.206759	0.131902	7	0	0	15	0	0	1
2	138249117	138271680	41	22563	1.47354e-07	3.32489e-09	2_138249117_C/G	rs4954685	137	810	1557	1.80996	0.0255595	0.0290017	0.732224	0.799712	0.897817	0.714712	0.794479	13	0	0	11	0	0	1
2	138986386	139023995	22	37609	0.000362209	1.36227e-05	2_138986386_C/T	rs2089268	741	1237	526	0.420927	0.00623473	0.00843826	0.461422	0.463977	0.384921	0.503976	0.472393	0	4	9	0	0	0	1
2	139172742	139193605	65	20863	2.04238e-08	4.26122e-10	2_139172742_C/T	rs16841783	1568	812	124	0.134245	0.0263918	0.0210004	0.144478	0.233429	0.330357	0.172962	0.204499	0	25	29	0	0	0	1
2	139633151	139657389	26	24238	5.63929e-06	1.36691e-07	2_139633151_C/T	rs7559677	2009	428	67	0.0632029	0.0986221	0.0075458	0.27534	0.0518732	0.0436508	0.0347913	0.0848671	0	12	3	0	0	0	1
2	141471835	141473683	22	1848	0.00224527	4.1515e-06	2_141471835_T/A	rs62166280	1067	1089	348	0.276916	0.0303907	0.0402553	0.338124	0.436599	0.308532	0.481113	0.245399	0	12	2	0	0	0	1
2	141474669	141478176	21	3507	0.139889	0.000490732	2_141474669_T/A	rs12053264	758	1178	568	0.429473	0.0244895	0.0295373	0.419062	0.536023	0.338294	0.538767	0.51636	0	7	8	0	0	0	1
2	142613245	142620369	36	7124	0.0731934	0.000521503	2_142613245_C/T	rs200016282	1721	675	108	0.10821	0.0563689	0.0699875	0.242814	0.092219	0.310516	0.0974155	0.097137	10	0	0	6	0	0	1
2	142622758	142633082	29	10324	0.128272	0.00132441	2_142622758_G/A	rs16857756	1721	677	106	0.107915	0.0561163	0.0699875	0.241301	0.092219	0.310516	0.0974155	0.097137	14	0	0	9	0	0	1
2	142811725	142821536	32	9811	0.00428248	4.20196e-05	2_142811725_T/G	rs28750837	1090	949	465	0.300256	0.181396	0.0135221	0.7118	0.327089	0.22123	0.198807	0.294479	0	10	11	0	0	0	1
2	149148441	149153464	24	5023	0.360496	0.00181113	2_149148441_C/G	rs406523	299	1048	1157	1.02126	0.0146039	0.0120906	0.610439	0.70317	0.633929	0.672962	0.767894	11	0	0	11	0	0	1
2	149756210	149762110	21	5900	0.00625631	3.69185e-05	2_149756210_A/G	rs1724872	1402	915	187	0.173299	0.040606	0.0385978	0.345688	0.211816	0.105159	0.318091	0.264826	0	6	4	0	0	0	1
2	149765203	149771947	28	6744	0	0	2_149765203_A/G	rs1724835	926	1153	425	0.333278	0.0355379	0.0219879	0.287443	0.32853	0.543651	0.417495	0.436605	9	2	0	15	0	0	1
2	150948603	150956386	30	7783	0.00463975	3.61158e-05	2_150948603_G/C	rs1905749	1887	573	44	0.0760294	0.00990388	0.00844666	0.0998487	0.126801	0.19246	0.140159	0.108384	6	0	0	3	0	0	1
2	150967285	150980137	39	12852	7.12208e-09	9.15401e-11	2_150967285_C/T	rs1485104	332	1012	1160	0.994033	0.0741758	0.0866768	0.572617	0.695965	0.89881	0.65507	0.538855	15	0	0	13	0	0	1
2	151294882	151302945	30	8063	0.105121	0.000847697	2_151294882_G/C	rs67181317	883	1124	497	0.366436	0.0565523	0.0128465	0.244327	0.54755	0.541667	0.465209	0.41002	8	0	0	8	0	0	1
2	152250154	152282783	35	32629	0.00017012	5.55103e-06	2_152250154_T/C	rs2345900	363	628	1513	1.34934	0.331777	0.0525067	0.316188	0.792507	0.967262	0.803181	0.923313	3	8	8	0	0	0	1
2	152312031	152329961	27	17930	0.00879735	0.000157745	2_152312031_A/G	rs12618588	263	688	1553	1.5626	0.262975	0.0481408	0.40469	0.81268	0.970238	0.809145	0.923313	7	6	0	0	0	0	0
2	153261444	153276286	27	14842	0.0289015	0.000428985	2_153261444_T/G	rs6739032	350	791	1363	1.17941	0.216166	0.135177	0.947806	0.668588	0.366071	0.84493	0.59407	7	0	0	4	0	0	1
2	155140435	155186694	26	46259	0.00441304	0.000204147	2_155140435_C/T	rs13004840	1864	587	53	0.0803013	0.0214689	0.0252787	0.113464	0.15562	0.0744048	0.225646	0.135992	0	22	1	0	0	0	1
2	155498910	155508709	28	9799	0.000171796	1.6836e-06	2_155498910_C/A	rs11893849	1507	846	151	0.148705	0.0385515	0.0399934	0.16944	0.177233	0.388889	0.186879	0.225971	0	7	8	0	0	0	1
2	155529202	155560126	26	30924	0.000170065	5.25926e-06	2_155529202_T/C	rs7604327	729	1214	561	0.437126	0.00479008	0.00224221	0.419818	0.530259	0.480159	0.462227	0.474438	0	8	9	0	0	0	1
2	158337510	158350750	22	13240	0.0202615	0.000268282	2_158337510_C/T	rs10174033	1656	680	168	0.127255	0.139825	0.0394102	0.43646	0.0936599	0.223214	0.0785288	0.0715746	0	10	9	0	0	0	1
2	158357125	158374287	25	17162	0	0	2_158357125_T/C	rs13390796	1631	682	191	0.134888	0.161653	0.0390466	0.471256	0.0965418	0.223214	0.0795229	0.0705521	0	13	1	0	0	0	1
2	158415941	158445403	42	29462	0.00666989	0.000196515	2_158415941_A/C	rs58834821	1908	549	47	0.0736541	0.0292713	0.0402543	0.136157	0.126801	0.030754	0.209742	0.135992	0	9	8	0	0	0	1
2	158697348	158703322	26	5974	2.88198e-27	1.72198e-29	2_158697348_T/C	rs2078615	2039	420	45	0.0566919	0.0421045	0.0100914	0.01059	0.115274	0.135913	0.184891	0.095092	6	0	0	8	0	0	1
2	159619370	159653581	21	34211	0.0207395	0.000709541	2_159619370_G/A	rs7580816	417	1085	1002	0.804846	0.0751935	0.0777624	0.720121	0.376081	0.744048	0.486083	0.651329	1	1	3	4	0	0	1
2	159717614	159783459	65	65845	0.00117224	7.71872e-05	2_159717614_G/A	rs7572308	1077	1091	336	0.271649	0.0262813	0.0355206	0.366112	0.194524	0.337302	0.347913	0.464213	0	23	13	0	0	0	1
2	161648233	161670540	22	22307	0.00248084	5.53426e-05	2_161648233_A/G	rs10803781	85	492	1927	3.28248	0.121198	0.0281507	0.68003	0.935159	0.999008	0.909543	0.895706	7	0	0	9	0	0	1
2	162247601	162256002	25	8401	0.169355	0.00142292	2_162247601_A/G	rs1978379	2057	392	55	0.0557035	0.082438	0.114779	0.108926	0.279539	0.12996	0.0109344	0.0224949	9	0	0	13	0	0	1
2	162822025	162861205	36	39180	8.37819e-06	3.28266e-07	2_162822025_T/G	rs4574131	463	1043	998	0.771712	0.11374	0.0516657	0.376702	0.631124	0.602183	0.649105	0.861963	28	0	0	5	0	0	1
2	164144628	164152711	21	8083	6.86766e-05	5.55182e-07	2_164144628_G/A	rs67770546	1582	784	138	0.134245	0.0369377	0.0317703	0.138427	0.175793	0.354167	0.167992	0.234151	0	11	10	0	0	0	1
2	164167803	164181043	26	13240	0.0024226	3.20776e-05	2_164167803_C/A	rs12477932	1823	582	99	0.0922422	0.08728	0.0793885	0.070348	0.341499	0.0347222	0.167992	0.251534	0	7	5	0	0	0	1
2	164763521	164776245	25	12724	0.0532143	0.000677152	2_164763521_C/G	rs355839	1598	754	152	0.133924	0.105237	0.0426091	0.406959	0.167147	0.0357143	0.22664	0.143149	0	13	5	0	0	0	1
2	165007502	165025269	24	17767	1.07979e-07	1.91858e-09	2_165007502_G/A	rs11895069	1185	975	343	0.248281	0.0933053	0.12625	0.370651	0.31268	0.52877	0.083499	0.345287	0	9	10	0	0	0	1
2	165156869	165169165	47	12296	0.003279	4.03219e-05	2_165156869_C/A	rs13012612	1228	956	320	0.23388	0.104992	0.136316	0.394856	0.292507	0.548611	0.122266	0.199387	21	0	0	15	0	0	1
2	166029210	166047836	40	18626	0.000737564	1.37386e-05	2_166029210_G/A	rs1834840	142	774	1588	1.86673	0.0343217	0.0347723	0.845688	0.760807	0.890873	0.691849	0.725971	16	0	0	15	0	0	1
2	166140331	166147608	37	7277	4.50463e-06	3.27847e-08	2_166140331_A/G	rs4233806	143	668	1693	2.12474	0.0805232	0.016769	0.977307	0.842939	0.675595	0.752485	0.755624	11	0	0	15	0	0	1
2	166589399	166605504	59	16105	0	0	2_166589399_G/A	rs7570271	751	1191	562	0.429818	0.0552237	0.0728267	0.430408	0.533141	0.262897	0.510934	0.610429	0	16	12	0	0	0	1
2	166693355	166699460	24	6105	0.249099	0.001521	2_166693355_G/A	rs13025254	618	1022	864	0.608946	0.154354	0.046849	0.257943	0.76513	0.608135	0.754473	0.517382	0	5	5	0	0	0	1
2	167152427	167186945	200	34518	0.00129671	4.4761e-05	2_167152427_C/T	rs75886336	2024	443	37	0.0575596	0.0105308	0.0118581	0.128593	0.073487	0.0684524	0.083499	0.146217	0	56	55	0	0	0	1
2	169611181	169646409	41	35228	0	0	2_169611181_C/T	rs2683438	888	1151	465	0.355483	0.065781	0.0271881	0.240545	0.537464	0.569444	0.462227	0.358896	9	3	1	7	0	0	1
2	169661438	169694329	55	32891	7.53153e-05	2.47727e-06	2_169661438_C/T	rs13029698	1087	1083	334	0.268806	0.032313	0.0312346	0.430408	0.28098	0.209325	0.419483	0.361963	20	0	0	14	0	0	1
2	171177368	171184450	23	7082	0.000455212	3.22426e-06	2_171177368_A/C	rs58441581	1980	456	68	0.067029	0.104858	0.0882973	0.03177	0.105187	0.292659	0.0129225	0.172802	0	7	4	0	0	0	1
2	171452996	171484817	33	31821	0.000147677	4.69936e-06	2_171452996_T/A	rs3731985	1595	783	126	0.130254	0.0155987	0.0095356	0.145991	0.276657	0.188492	0.193837	0.270961	0	16	6	0	0	0	1
2	172130195	172136330	21	6135	0	0	2_172130195_A/G	rs2357316	1646	739	119	0.121186	0.0364962	0.029873	0.282148	0.286744	0.100198	0.141153	0.165644	0	5	10	0	0	0	1
2	172191090	172203290	54	12200	0.151869	0.00185295	2_172191090_C/T	rs9677065	1181	877	446	0.273078	0.210975	0.00715638	0.716339	0.276657	0.184524	0.200795	0.247444	9	0	0	19	0	0	1
2	172695943	172705845	21	9902	0.00685767	6.79115e-05	2_172695943_T/C	rs13389072	1691	687	126	0.115385	0.0846364	0.0477838	0.344932	0.116715	0.0287698	0.150099	0.226994	0	2	5	0	0	0	1
2	175716806	175720218	31	3412	0.0991036	0.000338241	2_175716806_T/C	rs28665978	1611	732	161	0.133283	0.103815	0.0567241	0.0514372	0.364553	0.136905	0.213718	0.388548	0	1	0	0	0	0	0
2	177783882	177793317	21	9435	0.263457	0.00248598	2_177783882_T/C	rs6726253	1145	1038	321	0.252404	0.0239024	0.0183515	0.418306	0.206052	0.385913	0.321074	0.278119	1	0	0	4	0	0	1
2	177814132	177820402	29	6270	0.110953	0.000695785	2_177814132_C/T	rs13384016	945	1024	535	0.3593	0.146206	0.00229693	0.731467	0.262248	0.305556	0.324056	0.317996	0	16	13	0	0	0	1
2	179065574	179069088	29	3514	0.156442	0.000549894	2_179065574_A/T	rs6705328	1772	627	105	0.100336	0.122499	0.0316259	0.372163	0.103746	0.0178571	0.100398	0.157464	0	6	6	0	0	0	1
2	180040871	180050368	25	9497	0.00872292	8.28502e-05	2_180040871_G/A	rs2090180	1503	826	175	0.153445	0.0780396	0.107237	0.258699	0.304035	0.0128968	0.361829	0.251534	0	8	11	0	0	0	1
2	180996357	181103935	139	107578	0.010655	0.00114625	2_180996357_T/A	rs72883532	1750	674	80	0.0999042	0.0331185	0.0334015	0.11649	0.182997	0.094246	0.285288	0.174847	50	28	6	22	0	0	1
2	185280864	185300959	42	20095	0.0098768	0.000198484	2_185280864_G/A	rs2161838	820	1141	543	0.400396	0.0776759	0.0260234	0.244327	0.60951	0.531746	0.560636	0.389571	13	0	0	6	0	0	1
2	185740983	185773939	35	32956	0.00431463	0.000142197	2_185740983_A/T	rs11695263	549	1201	754	0.589169	0.0167136	0.0220241	0.559002	0.492795	0.47123	0.508946	0.655419	0	15	12	0	0	0	1
2	185775813	185826624	41	50811	0.000553158	2.8107e-05	2_185775813_A/G	rs6746722	551	1200	753	0.58775	0.01661	0.0218959	0.558245	0.492795	0.470238	0.508946	0.654397	0	14	20	0	0	0	1
2	185904619	185927311	26	22692	0.0152939	0.000347064	2_185904619_C/T	rs12619847	825	1177	500	0.385037	0.0146584	0.0183887	0.408194	0.45389	0.530754	0.446322	0.347648	10	1	0	7	0	0	1
2	186109341	186133006	35	23665	0	0	2_186109341_C/T	rs12328015	1301	965	238	0.20199	0.0246968	0.0301429	0.25416	0.268012	0.421627	0.213718	0.285276	4	14	10	0	0	0	1
2	186151353	186181189	41	29836	1.68631e-18	5.03143e-20	2_186151353_C/T	rs10173787	1364	922	218	0.186027	0.0327981	0.0432456	0.25416	0.262248	0.422619	0.184891	0.233129	2	9	12	0	0	0	1
2	186292688	186359716	51	67028	0.00293869	0.000196977	2_186292688_A/G	rs12052331	937	1136	431	0.331894	0.0246496	0.033477	0.397882	0.404899	0.53373	0.301193	0.357873	14	10	2	5	0	0	1
2	186824356	186831517	30	7161	0.0014318	1.02546e-05	2_186824356_T/A	rs4545967	1771	594	139	0.105416	0.160479	0.0201483	0.421331	0.106628	0.0208333	0.110338	0.111452	12	0	0	4	0	0	1
2	186837872	186847921	22	10049	0	0	2_186837872_A/G	rs10210806	1874	530	100	0.0853202	0.128364	0.0156347	0.35174	0.0835735	0.0208333	0.084493	0.103272	7	0	0	11	0	0	1
2	189080812	189086557	20	5745	3.59204e-05	2.06399e-07	2_189080812_T/C	rs55929725	1851	604	49	0.0815142	0.0066311	0.00710782	0.120272	0.132565	0.106151	0.166998	0.179959	0	12	5	0	0	0	1
2	189087718	189100449	39	12731	1.5652e-05	1.99282e-07	2_189087718_T/C	rs57834784	1889	574	41	0.0753676	0.0117006	0.00744854	0.0885023	0.126801	0.106151	0.166998	0.179959	0	18	10	0	0	0	1
2	191297413	191304695	32	7282	0	0	2_191297413_G/A	rs4853579	652	1165	687	0.514176	0.0600548	0.0197342	0.32829	0.586455	0.651786	0.582505	0.465235	0	10	18	0	0	0	1
2	192280553	192307276	41	26723	2.15781e-07	5.76653e-09	2_192280553_A/T	rs12693652	156	640	1708	2.13025	0.135341	0.00181853	0.569592	0.876081	0.910714	0.887674	0.903885	0	19	11	0	0	0	1
2	192811040	192829225	20	18185	0.000516156	9.38681e-06	2_192811040_T/G	rs1125174	558	1175	771	0.592973	0.0320312	0.00554011	0.681543	0.442363	0.468254	0.500994	0.54499	3	0	0	12	0	0	1
2	192864236	192871412	21	7176	0.0488465	0.000350572	2_192864236_T/C	rs56882406	679	1181	644	0.486215	0.0494632	0.00611909	0.670197	0.399135	0.46131	0.380716	0.468303	11	0	0	9	0	0	1
2	192922048	192968018	25	45970	0.00351071	0.000161391	2_192922048_T/C	rs13001635	718	1208	578	0.44705	0.0263928	0.0267055	0.403933	0.567723	0.579365	0.480119	0.377301	6	0	4	0	0	0	1
2	193373385	193381712	35	8327	0.0649589	0.000540977	2_193373385_T/C	rs4470359	338	927	1239	1.06207	0.162675	0.0556789	0.946293	0.504323	0.43254	0.678926	0.700409	0	13	17	0	0	0	1
2	193392177	193424806	51	32629	1.2298e-08	4.01283e-10	2_193392177_T/C	rs2247615	1230	929	345	0.238861	0.16015	0.0525081	0.0559758	0.494236	0.56746	0.333996	0.300613	20	1	1	12	0	0	1
2	193505916	193519187	34	13271	0.000111567	1.48071e-06	2_193505916_C/T	rs7605736	689	1202	613	0.470543	0.00993553	0.0126189	0.463691	0.540346	0.525794	0.40159	0.517382	11	3	0	9	0	0	1
2	193802471	193813724	23	11253	0.0122358	0.000137701	2_193802471_G/A	rs4850482	1219	956	329	0.237773	0.0644748	0.021731	0.152799	0.443804	0.428571	0.267396	0.412065	0	15	6	0	0	0	1
2	193875221	193885663	25	10442	0.64823	0.00676946	2_193875221_A/G	rs1529108	44	528	1932	3.56494	0.0359527	0.00923591	0.780635	0.936599	0.872024	0.907555	0.93865	8	0	0	4	0	0	1
2	195025889	195054091	49	28202	0.000600743	1.69428e-05	2_195025889_G/C	rs1430677	1843	588	73	0.085868	0.0460847	0.0163929	0.0416036	0.244957	0.126984	0.153082	0.232106	21	0	0	16	0	0	1
2	195147220	195172849	21	25629	9.94261e-09	2.54829e-10	2_195147220_C/A	rs2130344	204	973	1327	1.31318	0.0193861	0.0258165	0.73525	0.631124	0.652778	0.802187	0.768916	2	0	0	15	0	0	1
2	195173375	195185063	32	11688	0.223892	0.00261708	2_195173375_G/A	rs2220517	1598	774	132	0.13073	0.0374556	0.0218801	0.112708	0.305476	0.308532	0.163022	0.206544	0	12	4	0	0	0	1
2	195188351	195196235	25	7884	4.94816e-12	3.90163e-14	2_195188351_T/C	rs13017313	326	1069	1109	0.954968	0.0670791	0.031353	0.485628	0.638329	0.628968	0.808151	0.771984	6	0	0	5	0	0	1
2	195518341	195536281	22	17940	0.00252447	4.52915e-05	2_195518341_G/T	rs72927705	1776	654	74	0.09534	0.0315672	0.028648	0.230711	0.139769	0.0446429	0.189861	0.167689	0	6	4	0	0	0	1
2	196132933	196149500	24	16567	2.0059e-06	3.32338e-08	2_196132933_A/G	rs2017499	256	975	1273	1.18393	0.0611955	0.0524775	0.579425	0.730548	0.902778	0.648111	0.701431	5	0	0	10	0	0	1
2	196833658	196905894	44	72236	0.000597093	4.31322e-05	2_196833658_A/G	rs3820907	1952	515	37	0.066644	0.0395462	0.0298424	0.198185	0.0763689	0.0337302	0.0785288	0.164622	0	25	0	0	1	0	0
2	199612657	199637241	27	24584	0.00156384	3.8447e-05	2_199612657_T/A	rs1450571	145	519	1840	2.59518	0.186532	0.197815	0.924357	0.776657	0.545635	0.985089	0.917178	0	10	14	0	0	0	1
2	201519525	201535604	20	16079	2.16627e-09	3.48336e-11	2_201519525_T/C	rs2080319	408	890	1206	0.967761	0.218348	0.077946	0.329047	0.736311	0.964286	0.67992	0.715746	0	8	7	0	0	0	1
2	204025303	204037694	20	12391	0.0258416	0.000320229	2_204025303_A/C	rs16840554	1838	616	50	0.083411	0.0187182	0.0253784	0.157337	0.131124	0.202381	0.0576541	0.158487	0	8	9	0	0	0	1
2	207365758	207379659	24	13901	0.0381366	0.000530175	2_207365758_C/T	rs72951700	1903	554	47	0.0743119	0.0214699	0.00501632	0.0559758	0.131124	0.125992	0.180915	0.177914	0	7	5	0	0	0	1
2	207722955	207741833	22	18878	0	0	2_207722955_C/A	rs2551954	1399	872	233	0.182289	0.106408	0.131915	0.366868	0.0677233	0.396825	0.0666004	0.346626	4	3	4	0	0	0	1
2	208200664	208205362	20	4698	0.010191	4.78873e-05	2_208200664_C/T	rs10445731	148	502	1854	2.63784	0.246783	0.0182655	0.540091	0.917867	0.996032	0.935388	0.93456	0	6	7	0	0	0	1
2	208741220	208778721	119	37501	0.00602606	0.000225989	2_208741220_G/A	rs7593239	2053	401	50	0.0555802	0.108499	0.0372428	0.254917	0.0605187	0	0.100398	0.0214724	37	0	0	17	0	0	1
2	208967393	208977162	23	9769	0.031046	0.000303319	2_208967393_C/A	rs16842064	1500	845	159	0.151235	0.0388528	0.0232082	0.132375	0.188761	0.363095	0.282306	0.211656	0	10	9	0	0	0	1
2	209253781	209260069	20	6288	0.00187685	1.18035e-05	2_209253781_T/G	rs1446611	1452	885	167	0.16086	0.0554869	0.0757232	0.248865	0.321326	0.0496032	0.311133	0.310838	0	12	1	0	0	0	1
2	209260395	209274288	54	13893	0.0113036	0.000157052	2_209260395_C/T	rs62212980	1452	887	165	0.160512	0.055264	0.0754383	0.248865	0.321326	0.0496032	0.308151	0.311861	0	6	2	0	0	0	1
2	209351979	209358990	29	7011	0.085385	0.00059872	2_209351979_G/T	rs56793965	1524	809	171	0.149209	0.0651794	0.00557792	0.40469	0.174352	0.160714	0.204771	0.129857	7	0	0	6	0	0	1
2	209382237	209406263	56	24026	0.10736	0.00257954	2_209382237_T/G	rs9288405	1808	602	94	0.0936463	0.100688	0.0861351	0.0590015	0.223343	0.00793651	0.262425	0.291411	0	25	26	0	0	0	1
2	209775378	209789501	24	14123	0.000414096	5.84869e-06	2_209775378_G/T	rs7564369	1695	692	117	0.113425	0.0643671	0.0315761	0.324508	0.0720461	0.21627	0.0745527	0.157464	14	1	0	6	0	0	1
2	210373427	210378265	22	4838	0.000944217	4.56907e-06	2_210373427_A/G	rs4338912	1178	1053	273	0.234526	0.0429931	0.0178554	0.186838	0.451009	0.40377	0.364811	0.270961	0	10	10	0	0	0	1
2	210687165	210698267	20	11102	0	0	2_210687165_C/T	rs4310998	1019	1087	398	0.30128	0.0814625	0.0868059	0.27534	0.355908	0.646825	0.305169	0.320041	0	6	9	0	0	0	1
2	210990954	210996798	20	5844	0	0	2_210990954_T/G	rs1652323	319	1031	1154	1.0003	0.0579917	0.0637018	0.742814	0.67147	0.818452	0.55169	0.522495	5	0	0	8	0	0	1
2	211839913	211850228	27	10315	0	0	2_211839913_T/C	rs4673637	1485	875	144	0.151235	0.0184832	0.0248506	0.226172	0.149856	0.255952	0.181909	0.326176	0	9	12	0	0	0	1
2	212211563	212216089	21	4526	0.128297	0.000580801	2_212211563_T/C	rs12622947	505	1142	856	0.663104	0.0694694	0.0944182	0.561271	0.576369	0.793651	0.532869	0.385481	0	5	6	0	0	0	1
2	213257334	213282527	39	25193	0.0535361	0.00134879	2_213257334_A/G	rs374535234	2065	332	107	0.0611833	0.292539	0.0310702	0.389561	0.0417867	0	0.00198807	0	11	0	0	11	0	0	1
2	213305901	213328834	28	22933	0.00237061	5.43677e-05	2_213305901_A/T	rs11695933	1961	485	58	0.068187	0.0823234	0.0855497	0.0642965	0.184438	0.00595238	0.272366	0.110429	0	8	10	0	0	0	1
2	213854231	213862643	58	8412	0.000767913	6.46045e-06	2_213854231_G/A	rs4633870	983	1120	401	0.311406	0.0567904	0.0150046	0.211044	0.402017	0.5	0.366799	0.502045	14	1	0	14	0	0	1
2	213867145	213895420	125	28275	2.78338e-06	7.87028e-08	2_213867145_G/A	rs2372296	508	987	1009	0.750125	0.164487	0.0465801	0.299546	0.651297	0.624008	0.67495	0.868098	4	35	43	0	0	0	1
2	213898406	213926290	60	27884	0.000938913	2.61816e-05	2_213898406_T/C	rs1964067	532	1004	968	0.710832	0.156191	0.0522025	0.299546	0.649856	0.587302	0.656064	0.859918	6	18	14	0	0	0	1
2	215043259	215048360	28	5101	9.66533e-13	4.93125e-15	2_215043259_G/A	rs1464681	1901	379	224	0.0988998	0.416789	0.0200327	0.564297	0.0590778	0	0.0119284	0.0286299	10	0	0	10	0	0	1
2	218722568	218775402	41	52834	0.00511754	0.000270385	2_218722568_A/G	rs1541777	956	1039	509	0.348526	0.11978	0.07326	0.628593	0.42219	0.141865	0.465209	0.329243	0	0	18	0	0	1	1
2	219953164	219959072	26	5908	2.30787e-32	1.36372e-34	2_219953164_T/C	rs9646866	1116	1083	305	0.255354	0.0100091	0.0104415	0.377458	0.399135	0.298611	0.351889	0.267894	0	5	11	0	0	0	1
2	220099047	220104607	23	5560	0.284245	0.00158069	2_220099047_G/A	rs13000210	409	1173	922	0.757659	0.00832502	0.001401	0.532526	0.597983	0.634921	0.649105	0.618609	0	11	9	0	0	0	1
2	220480227	220491145	22	10918	0.00231957	2.53273e-05	2_220480227_G/T	rs2708143	361	864	1279	1.07881	0.199059	0.0372103	0.354766	0.65562	0.857143	0.785288	0.862986	0	10	5	0	0	0	1
2	221188538	221194522	28	5984	1.79781e-07	1.07599e-09	2_221188538_G/A	rs73993895	1291	1017	196	0.195749	0.0107722	0.0145623	0.289713	0.355908	0.212302	0.252485	0.317996	12	0	0	5	0	0	1
2	223148220	223158061	21	9841	0.000137761	1.35585e-06	2_223148220_A/G	rs10195319	387	1222	895	0.754509	0.0164264	0.00600905	0.511346	0.586455	0.600198	0.657058	0.677914	9	0	0	5	0	0	1
2	223170336	223179295	20	8959	0.107163	0.000960185	2_223170336_G/A	rs10210054	1145	1037	322	0.25263	0.0358956	0.0487544	0.335098	0.25072	0.206349	0.428429	0.43456	0	7	7	0	0	0	1
2	223810021	223825046	23	15025	0.0268571	0.000403555	2_223810021_C/T	rs67899857	1467	845	192	0.162609	0.0524892	0.0717706	0.262481	0.263689	0.0674603	0.370775	0.263804	0	12	2	0	0	0	1
2	224017245	224021960	22	4715	0.386187	0.00182126	2_224017245_C/G	rs7601097	49	413	2042	4.4002	0.0649003	0.0876086	0.843419	0.9683	0.789683	0.994036	0.93456	1	11	8	0	0	0	1
2	224418312	224425184	20	6872	0.992254	0.00681976	2_224418312_T/C	rs6436481	728	1157	619	0.458285	0.0610024	0.0106851	0.670953	0.386167	0.368056	0.384692	0.492843	1	0	4	0	0	0	1
2	224913621	224921595	26	7974	0.0695127	0.000554364	2_224913621_T/C	rs77261978	1619	756	129	0.12694	0.0386009	0.00287349	0.0748865	0.266571	0.218254	0.275348	0.238241	0	8	3	0	0	0	1
2	225091931	225110047	30	18116	0.00205686	3.72641e-05	2_225091931_T/A	rs713364	1590	808	106	0.127884	0.0210609	0.0198052	0.262481	0.206052	0.259921	0.133201	0.137014	0	14	9	0	0	0	1
2	225169008	225188965	63	19957	0.000302639	6.04008e-06	2_225169008_C/A	rs1838201	1391	914	199	0.177489	0.0476422	0.0645694	0.259455	0.253602	0.0912698	0.34493	0.361963	0	26	31	0	0	0	1
2	227229167	227232991	28	3824	0.306677	0.00117304	2_227229167_A/C	rs6735596	1509	816	179	0.153104	0.0781858	0.087704	0.337368	0.262248	0.0515873	0.351889	0.143149	0	8	6	0	0	0	1
2	227626930	227630094	20	3164	0	0	2_227626930_C/G	rs2176194	1112	1082	310	0.257411	0.0433495	0.0262954	0.465961	0.308357	0.214286	0.257455	0.40593	0	9	6	0	0	0	1
2	227677245	227681933	23	4688	0.178043	0.000834845	2_227677245_C/T	rs73088864	2011	374	119	0.0696087	0.323509	0.0165737	0.432678	0.037464	0	0.00994036	0.00408998	0	6	5	0	0	0	1
2	227714511	227717302	20	2791	0.363739	0.00101556	2_227714511_G/A	rs1821	1827	563	114	0.0937871	0.109701	0.0659105	0.0219365	0.21902	0.0763889	0.182903	0.356851	1	0	0	6	0	0	1
2	227812697	227823382	21	10685	0.384034	0.00410379	2_227812697_A/G	rs7607579	2089	316	99	0.0571874	0.289893	0.0159084	0.375189	0.0230548	0	0.00198807	0	0	12	6	0	0	0	1
2	228109791	228119875	40	10084	0.0965185	0.000973389	2_228109791_C/T	rs13409828	1025	1106	373	0.293409	0.0407723	0.0430288	0.29652	0.518732	0.490079	0.338966	0.270961	20	0	0	18	0	0	1
2	228125127	228133238	50	8111	0.244813	0.00198592	2_228125127_G/A	rs12615058	1034	1101	369	0.290155	0.0426103	0.0430288	0.286687	0.518732	0.490079	0.338966	0.270961	19	0	0	16	0	0	1
2	228166897	228173063	25	6166	9.71751e-12	5.99279e-14	2_228166897_A/T	rs13409017	1845	602	57	0.083411	0.00484121	0.00576527	0.130106	0.116715	0.180556	0.121272	0.162577	13	0	0	6	0	0	1
2	229476112	229499441	90	23329	0.00643252	0.000150071	2_229476112_G/C	rs6735048	1946	508	50	0.0690909	0.030742	0.0195409	0.0567322	0.110951	0.0972222	0.140159	0.221881	1	36	34	0	0	0	1
2	229711944	229723078	36	11134	0.00366257	4.07827e-05	2_229711944_C/T	rs6753309	1858	572	74	0.0839552	0.0241676	0.0142075	0.216339	0.182997	0.0922619	0.136183	0.0787321	14	0	0	21	0	0	1
2	230376475	230381589	26	5114	0.000300042	1.53471e-06	2_230376475_C/A	rs2894710	1713	705	86	0.106149	0.0277115	0.036289	0.161876	0.217579	0.162698	0.270378	0.0777096	7	0	0	10	0	0	1
2	230560117	230566190	36	6073	0.00460257	2.7956e-05	2_230560117_A/G	rs58541541	1206	1060	238	0.221198	0.00560628	0.00761813	0.308623	0.334294	0.318452	0.337972	0.240286	0	17	7	0	0	0	1
2	230568210	230574066	35	5856	0.113005	0.00066187	2_230568210_G/A	rs57793329	1166	1081	257	0.233665	0.0089592	0.010508	0.347201	0.34438	0.321429	0.34493	0.231084	0	6	7	0	0	0	1
2	232557495	232573207	27	15712	0	0	2_232557495_T/G	rs1190442	1172	1030	302	0.242146	0.0258498	0.0191909	0.413767	0.42219	0.284722	0.267396	0.243354	1	6	6	2	0	0	1
2	233515329	233544748	29	29419	1.9157e-06	5.63599e-08	2_233515329_T/C	rs838555	1694	718	92	0.109839	0.0184143	0.0187578	0.228442	0.134006	0.145833	0.243539	0.117587	4	2	4	8	0	0	1
2	233713636	233718658	21	5022	0.000357692	1.79669e-06	2_233713636_C/T	rs17868333,COSM4001554	1859	568	77	0.0842277	0.0358625	0.0292326	0.080938	0.100865	0.233135	0.0964215	0.217791	0	2	6	0	0	0	1
2	233854579	233863204	48	8625	7.98929e-05	6.89156e-07	2_233854579_T/C	rs622954	2028	443	32	0.0563459	0.0163733	0.0166361	0.0733737	0.121037	0.0525794	0.161355	0.113497	18	3	0	15	0	0	1
2	235760409	235765760	21	5351	0.0419331	0.000224426	2_235760409_A/G	rs2696393	1377	918	209	0.181917	0.0480256	0.0653753	0.269289	0.416427	0.337302	0.248509	0.103272	14	0	0	5	0	0	1
2	236146443	236153873	33	7430	7.18653e-06	5.34031e-08	2_236146443_A/G	rs73131605	1704	714	86	0.107472	0.0229266	0.0244981	0.13767	0.0850144	0.229167	0.164016	0.254601	0	8	5	0	0	0	1
2	236197941	236211243	57	13302	0.0248293	0.000330304	2_236197941_A/T	rs55787207	1641	772	91	0.117662	0.0158101	0.0192537	0.167927	0.134006	0.239087	0.143141	0.259714	0	26	15	0	0	0	1
2	236795361	236803343	27	7982	0.15051	0.00120152	2_236795361_G/T	rs1344766	411	655	1438	1.19533	0.344986	0.0360001	0.267776	0.817003	0.954365	0.787276	0.875256	13	0	0	8	0	0	1
2	237136311	237149809	46	13498	0.0216303	0.000291988	2_237136311_T/A	rs6706551	1697	473	334	0.14753	0.426114	0.0253461	0.681543	0.106628	0.00297619	0.0854871	0.0787321	0	20	19	0	0	0	1
2	237981749	238020233	32	38484	3.26809e-05	1.25772e-06	2_237981749_C/T	rs7609340	72	616	1816	2.79474	0.0712132	0.0780796	0.901664	0.818444	0.970238	0.835984	0.684049	20	0	0	4	0	0	1
2	238233083	238238530	26	5447	0.0469684	0.000255884	2_238233083_G/A	rs11695827	1768	633	103	0.100624	0.0906653	0.0392894	0.02118	0.247839	0.122024	0.33499	0.183027	4	0	0	4	0	0	1
2	238322877	238340075	29	17198	0	0	2_238322877_T/A	rs13402781	1823	594	87	0.090566	0.0890685	0.00659762	0.329803	0.0806916	0.0992063	0.0586481	0.119632	0	16	8	0	0	0	1
2	240077286	240082321	34	5035	0	0	2_240077286_A/G	rs12479387	516	1153	835	0.645995	0.0528183	0.0328201	0.421331	0.610951	0.749008	0.519881	0.576687	10	0	0	14	0	0	1
2	240889018	240895527	22	6509	0	0	2_240889018_C/T	rs6759908	647	1075	782	0.556986	0.102325	0.0141648	0.779879	0.347262	0.440476	0.517893	0.411043	0	12	8	0	0	0	1
3	1625464	1631509	24	6045	0.00139166	8.414e-06	3_1625464_T/A	rs9838731	1655	749	100	0.116901	0.02333	0.00956752	0.27534	0.174352	0.206349	0.11332	0.145194	0	9	11	0	0	0	1
3	1806912	1811105	22	4193	0	0	3_1806912_G/C	rs55807508	1015	1097	392	0.300768	0.043969	0.0566905	0.419818	0.530259	0.22619	0.437376	0.296524	11	0	0	7	0	0	1
3	3734026	3739690	25	5664	0.0417225	0.000236358	3_3734026_G/A	rs7647319	1883	488	133	0.0886225	0.213004	0.0215474	0.422088	0.074928	0	0.0666004	0.0787321	7	0	0	10	0	0	1
3	3927605	3943596	98	15991	0.0619999	0.000991502	3_3927605_T/C	rs1485204	1037	1012	455	0.311406	0.127852	0.14086	0.26702	0.472622	0.164683	0.663022	0.417178	1	8	20	4	0	0	1
3	3944693	3949649	22	4956	0.0747543	0.000370557	3_3944693_C/T	rs1244010	455	1012	1037	0.80281	0.127852	0.14086	0.73298	0.527378	0.835317	0.336978	0.582822	0	0	2	3	0	0	1
3	7869116	7877207	25	8091	0.0089816	7.26791e-05	3_7869116_G/C	rs431082	1801	634	69	0.0911237	0.0151832	0.0188198	0.181543	0.106628	0.0873016	0.166998	0.206544	7	0	0	17	0	0	1
3	7930217	7935684	29	5467	0	0	3_7930217_T/C	rs1488484	526	1193	785	0.615367	0.0221435	0.0299032	0.540847	0.645533	0.602183	0.581511	0.417178	0	4	8	0	0	0	1
3	8139011	8145526	21	6515	1.38447e-06	9.0212e-09	3_8139011_C/T	rs377092	764	1163	577	0.430509	0.0756654	0.0962986	0.406959	0.399135	0.679563	0.281312	0.546012	1	8	9	1	0	0	1
3	10116709	10128988	32	12279	0.0220081	0.00027026	3_10116709_A/G	rs41464050	1766	635	103	0.100912	0.0944534	0.031128	0.343419	0.151297	0.0248016	0.101392	0.158487	7	0	0	4	0	0	1
3	10656486	10664306	25	7820	0	0	3_10656486_T/C	rs1821467	1308	902	294	0.211768	0.173928	0.0725068	0.576399	0.172911	0.364087	0.0864811	0.157464	0	4	1	0	0	0	1
3	13425671	13437444	48	11773	2.14418e-09	2.52456e-11	3_13425671_C/A	rs9310425	1443	755	306	0.187723	0.241321	0.0107873	0.634644	0.146974	0.094246	0.141153	0.193252	0	10	3	0	0	0	1
3	13438007	13446885	22	8878	3.41411e-07	3.03139e-09	3_13438007_G/A	rs9857368	1447	753	304	0.186592	0.241037	0.0118352	0.632375	0.151297	0.0892857	0.141153	0.192229	0	2	2	0	0	0	0
3	14862453	14868614	31	6161	0.367922	0.00226714	3_14862453_A/G	rs11719583	1970	481	53	0.0663877	0.083378	0.0815579	0.0544629	0.110951	0.296627	0.0934394	0.0460123	0	12	20	0	0	0	1
3	14870662	14878598	27	7936	0.000931163	7.39064e-06	3_14870662_C/T	rs1656441	1641	746	117	0.121648	0.0588396	0.0544033	0.115734	0.230548	0.373016	0.129225	0.164622	0	13	7	0	0	0	1
3	15968196	15973352	27	5156	0	0	3_15968196_G/A	rs4685283	1085	1041	378	0.279819	0.0724718	0.068508	0.24584	0.541787	0.242063	0.527833	0.328221	0	8	7	0	0	0	1
3	17325839	17376363	52	50524	0.00718963	0.000363256	3_17325839_G/A	rs57213690	2045	414	45	0.0559503	0.114601	0.00604538	0.269289	0.0403458	0.0347222	0.0228628	0.0633947	0	23	17	0	0	0	1
3	17396912	17491694	97	94782	0.0083776	0.000794054	3_17396912_G/A	rs73156372	2013	440	51	0.0606807	0.106164	0.00942787	0.274584	0.0403458	0.0505952	0.0228628	0.0787321	37	0	0	30	0	0	1
3	17904299	17915022	26	10723	0.145621	0.00156164	3_17904299_A/G	rs7626959	2018	443	43	0.0590534	0.0227907	0.0312599	0.109682	0.213256	0.0982143	0.0666004	0.0715746	12	0	0	8	0	0	1
3	18668639	18689742	24	21103	1.07717e-07	2.27327e-09	3_18668639_G/A	rs11714576	1387	944	173	0.17348	0.0024725	0.00272804	0.273828	0.230548	0.281746	0.260437	0.226994	0	15	7	0	0	0	1
3	18711400	18719392	25	7992	0.001438	1.14939e-05	3_18711400_G/A	rs13063740	1691	718	95	0.110732	0.0270776	0.00639845	0.279123	0.151297	0.166667	0.166998	0.100204	15	0	0	8	0	0	1
3	18771063	18780311	28	9248	0	0	3_18771063_T/C	rs4270527	849	1088	567	0.39878	0.104817	0.0581824	0.654312	0.525937	0.231151	0.463221	0.299591	0	13	13	0	0	0	1
3	19753943	19807492	54	53549	0	0	3_19753943_G/A	rs62279445	1879	562	63	0.0796296	0.0530984	0.0574664	0.0907716	0.216138	0.0287698	0.248509	0.142127	10	0	0	20	0	0	1
3	21915574	21921789	55	6215	0.0027068	1.68255e-05	3_21915574_C/T	rs1479967	692	1050	762	0.528759	0.128188	0.0339658	0.244327	0.439481	0.59623	0.666998	0.689162	16	0	0	21	0	0	1
3	21946040	21950009	28	3969	0.000840724	3.33767e-06	3_21946040_C/T	rs581116	1255	973	276	0.21892	0.0526614	0.0702209	0.34115	0.449568	0.399802	0.184891	0.176892	0	9	6	0	0	0	1
3	21954333	21959773	35	5440	1.9479e-05	1.05985e-07	3_21954333_C/T	rs1486372	1058	1073	373	0.285199	0.0548521	0.0533666	0.469743	0.48415	0.406746	0.220676	0.235174	12	2	3	16	0	0	1
3	22676181	22681920	27	5739	0.00301273	1.72931e-05	3_22676181_C/A	rs4858427	450	1151	903	0.720868	0.00487931	0.00572199	0.568835	0.631124	0.588294	0.54672	0.638037	0	12	7	0	0	0	1
3	26165934	26180055	44	14121	0.0310927	0.00043909	3_26165934_G/A	rs11129227	1207	787	510	0.282256	0.33804	0.0472377	0.810136	0.329971	0.0922619	0.163022	0.255624	8	0	0	9	0	0	1
3	26459803	26470127	43	10324	3.35775e-07	3.46688e-09	3_26459803_A/G	rs56128327	964	1120	420	0.321522	0.0809557	0.084164	0.284418	0.355908	0.660714	0.308151	0.369121	7	0	0	7	0	0	1
3	26570174	26579587	51	9413	0	0	3_26570174_C/T	rs62249998	1990	475	39	0.0620651	0.0202909	0.0272069	0.106657	0.0994236	0.0585317	0.192843	0.0920245	0	13	16	0	0	0	1
3	26581175	26594375	28	13200	0.0027162	3.58566e-05	3_26581175_T/A	rs35504786	2022	448	34	0.0574354	0.0238802	0.0306652	0.091528	0.0994236	0.0595238	0.192843	0.0736196	0	4	21	0	0	0	1
3	27026456	27031848	20	5392	0.00054173	2.92155e-06	3_27026456_C/G	rs939830	311	850	1343	1.20109	0.159907	0.0141233	0.409228	0.799712	0.873016	0.749503	0.824131	0	12	4	0	0	0	1
3	27056721	27072202	31	15481	0.0537856	0.000832709	3_27056721_C/T	rs11927177	1923	431	150	0.0854571	0.33929	0.0216612	0.487897	0.0605187	0.000992063	0.0347913	0.00817996	0	10	13	0	0	0	1
3	27197630	27217242	48	19612	0.00454556	8.91521e-05	3_27197630_C/T	rs13076466	1605	772	127	0.12883	0.0624444	0.049549	0.1059	0.309798	0.0863095	0.282306	0.306748	0	23	15	0	0	0	1
3	27576010	27581701	20	5691	0.0322951	0.000183824	3_27576010_T/C	rs2724525	602	1096	806	0.588696	0.082742	0.0236346	0.753404	0.393372	0.524802	0.542744	0.372188	4	0	0	5	0	0	1
3	28107341	28112109	22	4768	0	0	3_28107341_A/G	rs1395409	162	850	1492	1.63288	0.0547339	0.0520478	0.663389	0.740634	0.857143	0.685885	0.908998	5	0	0	9	0	0	1
3	29591932	29599141	28	7209	0.153163	0.0011043	3_29591932_T/C	rs9845082	1548	810	146	0.141065	0.0332505	0.0413212	0.19062	0.162824	0.328373	0.125249	0.286299	0	13	8	0	0	0	1
3	30369205	30377851	26	8646	0.0809641	0.000700097	3_30369205_A/G	rs6793272	1662	739	103	0.116293	0.0309243	0.0422432	0.193646	0.301153	0.238095	0.0805169	0.162577	12	0	0	5	0	0	1
3	31166551	31177352	23	10801	0.245938	0.00265662	3_31166551_A/G	rs9852607	1340	923	241	0.194976	0.0884182	0.0456879	0.111195	0.341499	0.46131	0.191849	0.371166	3	4	8	1	0	0	1
3	32412430	32419747	23	7317	0	0	3_32412430_C/T	rs792677	840	1186	478	0.373692	0.0109421	0.0135249	0.402421	0.481268	0.348214	0.441352	0.49182	0	5	11	0	0	0	1
3	32620469	32625665	31	5196	0.027377	0.000142278	3_32620469_A/G	rs9840963	1023	875	606	0.357241	0.250925	0.00627993	0.826021	0.211816	0.309524	0.252485	0.288344	13	0	0	2	0	0	1
3	33048075	33056659	26	8584	0.041296	0.000354526	3_33048075_T/C	rs60782542	1766	580	158	0.108949	0.189151	0.226523	0.121785	0.0302594	0.492063	0.0357853	0.186094	7	0	0	5	0	0	1
3	33836910	33861230	24	24320	0	0	3_33836910_T/A	rs9846359	1138	1076	290	0.247017	0.0197963	0.023524	0.294251	0.403458	0.411706	0.232604	0.345603	5	0	0	3	0	0	1
3	34675279	34686411	20	11132	2.01808e-05	2.24673e-07	3_34675279_A/G	rs7650207	772	1189	543	0.416209	0.0337165	0.0352992	0.381997	0.481268	0.359127	0.612326	0.468303	0	6	7	1	0	0	1
3	34899240	34908637	21	9397	0.00617364	5.80199e-05	3_34899240_T/C	rs885314	1922	531	51	0.0723429	0.0109067	0.00826031	0.0900151	0.129683	0.189484	0.110338	0.124744	3	3	1	0	0	0	1
3	35608323	35624506	24	16183	0.0882917	0.00142891	3_35608323_T/C	rs2197729	263	1011	1230	1.12915	0.0214745	0.0124764	0.776853	0.694524	0.577381	0.688867	0.702454	0	6	9	0	0	0	1
3	36110457	36116790	28	6333	0.0130537	8.26821e-05	3_36110457_G/A	rs12489549	938	1066	500	0.351122	0.102197	0.0425113	0.195159	0.407781	0.575397	0.361829	0.59407	12	0	0	13	0	0	1
3	36128435	36133609	28	5174	0.0276814	0.000143251	3_36128435_T/C	rs9817686	558	1173	773	0.593927	0.0458425	0.0382989	0.652799	0.462536	0.581349	0.363817	0.596115	12	0	0	9	0	0	1
3	36151065	36154270	20	3205	0.121114	0.000388293	3_36151065_A/G	rs7621380	1962	481	61	0.0684449	0.0797735	0.0535179	0.246596	0.0331412	0.154762	0.000994036	0.099182	0	8	4	0	0	0	1
3	36262589	36266606	20	4017	0.107394	0.00043151	3_36262589_A/G	rs77737088	1807	590	107	0.0956232	0.104821	0.0537724	0.015885	0.134006	0.366071	0.164016	0.159509	0	3	9	0	0	0	1
3	38904925	38947836	23	42911	2.14403e-07	9.20046e-09	3_38904925_T/G	rs4553926	31	476	1997	4.15428	0.0104996	0.00836193	0.924357	0.835735	0.874008	0.878728	0.923313	13	3	0	0	0	0	0
3	39393758	39417279	66	23521	3.28645e-06	7.73039e-08	3_39393758_G/C	rs13077114	1427	898	179	0.167377	0.0204768	0.00232547	0.152042	0.308357	0.277778	0.308151	0.256646	0	22	9	0	0	0	1
3	39419214	39429703	42	10489	0.0368317	0.000386364	3_39419214_G/A	rs4574214	1377	932	195	0.179327	0.010265	0.00269096	0.197428	0.314121	0.277778	0.310139	0.256646	0	16	19	0	0	0	1
3	39471327	39482000	21	10673	0.0553336	0.00059063	3_39471327_C/T	rs1708091	1308	906	290	0.21096	0.102155	0.01015	0.533283	0.151297	0.239087	0.181909	0.257669	9	0	0	6	0	0	1
3	39928865	39933628	21	4763	4.11015e-08	1.95808e-10	3_39928865_A/C	rs9880531	982	1125	397	0.310618	0.0208314	0.0224217	0.438729	0.416427	0.412698	0.392644	0.244376	8	0	0	5	0	0	1
3	39991122	40010611	37	19489	0.00470476	9.16958e-05	3_39991122_T/C	rs12634958	1940	509	55	0.0705172	0.0746036	0.0217088	0.263238	0.056196	0.134921	0.0387674	0.0582822	12	0	0	3	0	0	1
3	40054184	40060433	26	6249	0	0	3_40054184_T/G	rs9842262	1198	1069	237	0.222655	0.00572827	0.0077814	0.307867	0.292507	0.369048	0.261431	0.304703	0	10	10	0	0	0	1
3	40353887	40372620	34	18733	1.22275e-21	2.2907e-23	3_40353887_A/G	rs7643030	1942	433	129	0.0800324	0.282119	0.00630972	0.443268	0.037464	0.0257937	0.00994036	0.0439673	0	10	16	0	0	0	1
3	41297505	41311328	24	13823	0.00246746	3.41102e-05	3_41297505_G/T	rs9879930	1822	600	82	0.0900094	0.040748	0.0149546	0.260212	0.193084	0.094246	0.106362	0.0858896	0	10	6	0	0	0	1
3	41485126	41489439	20	4313	0.00080874	3.4889e-06	3_41485126_C/T	rs937330	992	1117	395	0.307481	0.0484174	0.0518421	0.46823	0.396254	0.174603	0.440358	0.402863	0	12	7	0	0	0	1
3	41537218	41555718	64	18500	0.000111251	2.05825e-06	3_41537218_G/A	rs13090732	727	1205	572	0.441707	0.0105403	0.013141	0.493949	0.537464	0.392857	0.506958	0.42638	24	0	0	13	0	0	1
3	41818990	41823982	22	4992	2.03861e-30	1.01788e-32	3_41818990_G/T	rs9856088	1447	844	213	0.169877	0.110053	0.00235532	0.493192	0.152738	0.145833	0.188867	0.178937	10	0	0	6	0	0	1
3	42294471	42301127	31	6656	0.0251449	0.00016739	3_42294471_A/G	rs115729291	1964	489	51	0.0669006	0.0315804	0.029928	0.18003	0.144092	0.144841	0.0854871	0.0214724	9	0	0	7	0	0	1
3	42325781	42333517	50	7736	0.0128536	9.94487e-05	3_42325781_T/C	rs652392	777	1124	603	0.435026	0.086479	0.0206507	0.242814	0.597983	0.505952	0.633201	0.457055	0	18	21	0	0	0	1
3	44251783	44297709	21	45926	0.000615511	2.82686e-05	3_44251783_T/C	rs13067367	524	1045	935	0.696369	0.138435	0.0636625	0.326778	0.592219	0.808532	0.521869	0.748466	10	0	0	4	0	0	1
3	45171970	45178086	39	6116	0.00220963	1.35163e-05	3_45171970_C/T	rs9834092	1509	834	161	0.150052	0.0410204	0.0377078	0.156581	0.182997	0.205357	0.225646	0.396728	0	15	15	0	0	0	1
3	45690428	45696310	21	5882	4.54685e-06	2.67491e-08	3_45690428_C/T	rs2742418	927	1135	442	0.337738	0.0449406	0.060719	0.421331	0.45389	0.264881	0.563618	0.320041	5	0	0	7	0	0	1
3	45698786	45713257	21	14471	2.00439e-35	2.90076e-37	3_45698786_T/C	rs9825559	922	1135	447	0.340551	0.0456729	0.0612213	0.430408	0.45389	0.263889	0.563618	0.319018	9	0	0	8	0	0	1
3	45716408	45741271	22	24863	0	0	3_45716408_T/G	rs2673030	563	1150	791	0.600176	0.0628816	0.063561	0.649773	0.570605	0.383929	0.683897	0.411043	7	0	0	8	0	0	1
3	46016375	46033598	24	17223	0.0264389	0.000455384	3_46016375_A/G	rs73833520	1554	734	216	0.151744	0.148955	0.11089	0.442511	0.0907781	0.046627	0.124254	0.353783	9	0	0	8	0	0	1
3	46304296	46326970	26	22674	0.00491748	0.000111504	3_46304296_A/T	rs7374654	201	934	1369	1.37425	0.0445745	0.00180147	0.886536	0.681556	0.689484	0.695825	0.646217	13	5	1	1	0	0	1
3	46418592	46421480	22	2888	0.589175	0.00170213	3_46418592_C/T	rs34474200	1292	960	252	0.206546	0.058661	0.0190732	0.456127	0.256484	0.250992	0.142147	0.293456	7	0	0	2	0	0	1
3	46623630	46629262	25	5632	0.230411	0.00129791	3_46623630_A/G	rs9836993	1822	590	92	0.0914029	0.0589092	0.0798825	0.153555	0.0878963	0.31746	0.0656064	0.126789	0	9	11	0	0	0	1
3	46740227	46743641	20	3414	7.52109e-08	2.56845e-10	3_46740227_T/C	rs6803880	1429	831	244	0.178775	0.137036	0.0129182	0.528744	0.185879	0.121032	0.144135	0.229039	7	0	0	8	0	0	1
3	46774761	46808731	53	33970	0.0312268	0.00106081	3_46774761_A/G	rs369889765	1884	328	165	0.0803223	0.141789	0.0291787	0.36847	0.0736994	0.00396825	0.0926295	0.117587	7	0	0	7	0	0	1
3	48294367	48337010	44	42643	0.00563018	0.000240093	3_48294367_C/T	rs3197223	1713	682	109	0.109542	0.0526098	0.0275365	0.070348	0.182997	0.124008	0.284294	0.275051	3	8	18	0	0	0	1
3	51207895	51311103	44	103208	0.000480377	4.95792e-05	3_51207895_G/A	rs28708817	180	792	1532	1.67361	0.0837426	0.104127	0.812405	0.621037	0.594246	0.88171	0.884458	2	13	6	0	0	0	1
3	52638151	52675243	20	37092	4.86567e-35	1.80482e-36	3_52638151_C/A	rs13068293	1216	979	309	0.234096	0.0757066	0.0340612	0.147504	0.461095	0.427579	0.420477	0.233129	3	0	0	5	0	0	1
3	52816697	52834059	36	17362	2.43162e-05	4.22202e-07	3_52816697_T/C	rs2535623	1802	549	153	0.102938	0.217049	0.156014	0.419062	0.0475504	0.0128968	0.000994036	0.259714	14	4	5	10	0	0	1
3	52838858	52854000	28	15142	0.00400341	6.06236e-05	3_52838858_A/G	rs2336155	156	553	1795	2.3948	0.218323	0.1602	0.578669	0.951009	0.987103	0.999006	0.734151	0	12	12	0	0	0	1
3	56100923	56110865	24	9942	0.000131548	1.30798e-06	3_56100923_C/T	rs17825219	1706	704	94	0.108358	0.0113734	0.00377534	0.238275	0.112392	0.174603	0.168986	0.156442	2	5	12	0	0	0	1
3	56940711	56959857	44	19146	2.22303e-08	4.25644e-10	3_56940711_T/C	rs2291977	1918	524	62	0.0743119	0.0695099	0.0493295	0.0393343	0.233429	0.258929	0.10338	0.0705521	0	9	5	0	0	0	1
3	57471396	57485897	36	14501	4.0928e-05	5.93538e-07	3_57471396_C/T	rs6445886	353	1139	1012	0.857182	0.0319326	0.0418376	0.599849	0.613833	0.5	0.708748	0.743354	6	0	0	2	0	0	1
3	58379419	58397119	34	17700	0	0	3_58379419_T/A	rs12152336	1652	700	152	0.125375	0.0959562	0.129518	0.195915	0.283862	0.000992063	0.37674	0.171779	0	17	8	0	0	0	1
3	58398264	58421356	38	23092	0.00731518	0.00016893	3_58398264_G/A	rs7635051	1637	711	156	0.128356	0.095068	0.129976	0.209531	0.283862	0.000992063	0.377734	0.171779	0	20	7	0	0	0	1
3	63286070	63293209	26	7139	0.000346342	2.47288e-06	3_63286070_C/T	rs6792508	721	1235	548	0.435375	0.00775932	0.00415665	0.522693	0.442363	0.397817	0.457256	0.482618	13	0	0	9	0	0	1
3	64924739	64935819	65	11080	0.0423204	0.000468952	3_64924739_A/C	rs1523457	1723	686	95	0.106002	0.0405753	0.00658275	0.29652	0.115274	0.173611	0.127237	0.103272	0	23	29	0	0	0	1
3	67609249	67614506	23	5257	0.0588779	0.00030958	3_67609249_C/T	rs2290171	851	1064	589	0.405278	0.095037	0.0250009	0.679274	0.260807	0.438492	0.427435	0.297546	0	10	10	0	0	0	1
3	68500553	68511464	33	10911	0.00776039	8.46814e-05	3_68500553_A/G	rs2665536	1768	666	70	0.0959067	0.0260279	0.030867	0.204992	0.154179	0.0843254	0.238569	0.105317	0	20	11	0	0	0	1
3	75569319	75573143	26	3824	0.110554	0.000422868	3_75569319_T/A	rs111294266	1494	837	172	0.154379	0.0255215	0.0209164	0.311649	0.221902	0.275794	0.22012	0.118609	0	0	0	0	0	0	0
3	75819717	75826671	25	6954	0.00171071	1.1898e-05	3_75819717_T/A	rs35527853	1830	617	57	0.0854571	0.0131886	0.0122015	0.187595	0.146974	0.0714286	0.147117	0.164622	0	0	2	0	0	0	0
3	77187962	77198219	35	10257	0.00468789	4.80884e-05	3_77187962_G/A	rs11713685	1781	646	77	0.095057	0.0443856	0.0319346	0.0786687	0.217579	0.078373	0.256461	0.212679	0	21	10	0	0	0	1
3	77552939	77560194	23	7255	0	0	3_77552939_G/A	rs1447842	470	1226	808	0.656048	0.000202364	0.000142817	0.575643	0.569164	0.564484	0.555666	0.570552	0	13	5	0	0	0	1
3	79530687	79543870	40	13183	0.000936465	1.23464e-05	3_79530687_T/C	rs4269049	607	1184	713	0.544204	0.0194889	0.0217176	0.570348	0.420749	0.477183	0.619284	0.470348	0	17	18	0	0	0	1
3	79783891	79794947	30	11056	0.000711615	7.86833e-06	3_79783891_A/G	rs62256929	1945	510	49	0.0690909	0.00318672	0.00130597	0.147504	0.0965418	0.103175	0.126243	0.117587	0	8	8	0	0	0	1
3	80378924	80394007	30	15083	0.00197165	2.97404e-05	3_80378924_G/A	rs73117829	1804	521	179	0.106442	0.242793	0.239588	0.0567322	0.175793	0.537698	0.0308151	0.111452	0	12	2	0	0	0	1
3	82268159	82307348	39	39189	0	0	3_82268159_G/C	rs7615603	226	1029	1249	1.19075	0.0304849	0.00833308	0.583964	0.729107	0.691468	0.7833	0.781186	8	5	4	6	0	0	1
3	82490727	82499748	22	9021	0.000369117	3.33017e-06	3_82490727_C/T	rs6794584	1014	1125	365	0.294164	0.0234926	0.00738563	0.479576	0.273775	0.37996	0.351889	0.300613	0	13	4	0	0	0	1
3	82715588	82724403	24	8815	1.12521e-07	9.91986e-10	3_82715588_A/G	rs11719494	434	1146	924	0.743297	0.0337908	0.0359658	0.665658	0.642651	0.431548	0.666998	0.574642	8	0	0	1	0	0	1
3	82887446	82910145	42	22699	1.68092e-05	3.81569e-07	3_82887446_C/G	rs11127796	132	712	1660	2.06557	0.0779497	0.107287	0.767776	0.834294	0.998016	0.661034	0.784254	12	0	0	12	0	0	1
3	83688692	83711864	21	23172	0.000875764	2.02941e-05	3_83688692_A/G	rs77946436	1916	538	50	0.0729977	0.0316742	0.00801194	0.0400908	0.14121	0.195437	0.177932	0.113497	1	8	1	2	0	0	1
3	84357334	84367559	49	10225	0.00199023	2.03521e-05	3_84357334_T/G	rs60603397	1389	920	195	0.177123	0.0503925	0.0118115	0.413767	0.221902	0.193452	0.266402	0.149284	3	0	0	6	0	0	1
3	84368385	84377020	31	8635	6.31422e-05	5.45296e-07	3_84368385_G/T	rs12487106	1390	920	194	0.176757	0.0493636	0.0117565	0.411498	0.221902	0.194444	0.266402	0.149284	13	0	0	11	0	0	1
3	84446403	84487173	103	40770	0.0143278	0.00058416	3_84446403_C/T	rs6775677	154	755	1595	1.8556	0.096622	0.0844377	0.639939	0.811239	1	0.717694	0.824131	0	28	31	0	0	0	1
3	85522733	85528119	25	5386	0.0261723	0.00014099	3_85522733_C/T	rs1868532	736	930	838	0.542465	0.243655	0.0843846	0.159607	0.592219	0.860119	0.629225	0.494888	10	0	0	13	0	0	1
3	85532236	85566864	179	34628	9.48315e-06	3.28392e-07	3_85532236_G/A	rs17516284	748	921	835	0.535995	0.251591	0.0844931	0.149017	0.590778	0.860119	0.629225	0.494888	60	0	0	68	0	0	1
3	85566968	85601986	43	35018	0.00108002	3.78211e-05	3_85566968_A/C	rs17519948	739	930	835	0.539867	0.247087	0.0843846	0.155068	0.592219	0.860119	0.629225	0.494888	12	0	0	25	0	0	1
3	86462319	86481490	47	19171	0.00488602	9.36748e-05	3_86462319_A/T	rs34488099	1446	865	193	0.166489	0.06608	0.0101236	0.0763994	0.227666	0.362103	0.300199	0.332311	0	15	8	0	0	0	1
3	86482189	86488031	20	5842	0.144981	0.000847122	3_86482189_C/T	rs9820476	1292	989	223	0.200812	0.0170568	0.00803595	0.208018	0.243516	0.363095	0.299205	0.331288	0	8	7	0	0	0	1
3	86815811	86829000	26	13189	0.0661847	0.000872977	3_86815811_G/A	rs12489313	1271	1004	229	0.206148	0.024017	0.0304174	0.265507	0.301153	0.181548	0.39165	0.332311	2	6	6	1	0	0	1
3	86834806	86859417	30	24611	7.65577e-05	1.88424e-06	3_86834806_C/A	rs9683172	225	1006	1273	1.21978	0.0246181	0.030824	0.738275	0.697406	0.819444	0.607356	0.669734	20	0	0	5	0	0	1
3	87018153	87025858	24	7705	4.20033e-07	3.23678e-09	3_87018153_C/G	rs2575812	820	957	727	0.464189	0.219974	0.0318572	0.110439	0.645533	0.498016	0.728628	0.595092	0	5	4	0	0	0	1
3	87296388	87304893	48	8505	9.18225e-15	7.81043e-17	3_87296388_C/T	rs300987	793	1141	570	0.418225	0.0365346	0.00892816	0.311649	0.5317	0.543651	0.430417	0.530675	0	17	21	0	0	0	1
3	87305268	87317278	46	12010	7.76334e-11	9.32455e-13	3_87305268_C/T	rs1826641	819	1131	554	0.404298	0.0454482	0.00851853	0.282905	0.525937	0.543651	0.431412	0.529652	0	15	14	0	0	0	1
3	87323019	87329169	44	6150	0.113697	0.000699349	3_87323019_A/T	rs1587021	228	492	1784	2.14135	0.347469	0.0115917	0.426626	0.92219	0.984127	0.930417	0.948875	0	3	11	0	0	0	1
3	87329780	87342509	53	12729	0	0	3_87329780_T/C	rs34427707	1760	645	99	0.1012	0.0495965	0.00240145	0.305598	0.129683	0.137897	0.114314	0.097137	19	0	0	14	0	0	1
3	87345261	87351645	35	6384	0	0	3_87345261_C/T	rs78727789	1761	645	98	0.100912	0.0493866	0.00231065	0.304841	0.129683	0.136905	0.114314	0.097137	11	0	0	16	0	0	1
3	87464162	87476758	40	12596	0.017866	0.000225057	3_87464162_A/C	rs9837852	673	995	836	0.569628	0.174021	0.0116761	0.19289	0.740634	0.597222	0.628231	0.678937	0	12	10	0	0	0	1
3	87763754	87776836	24	13082	0.029143	0.000381278	3_87763754_T/C	rs79129130	1720	717	67	0.102357	0.00699798	0.00952538	0.17171	0.197406	0.202381	0.172962	0.111452	0	7	8	0	0	0	1
3	88049806	88161159	120	111353	1.00338e-05	1.11731e-06	3_88049806_C/G	rs9841189	163	763	1578	1.79936	0.0991493	0.00680351	0.569592	0.851585	0.83631	0.840954	0.90593	0	45	29	0	0	0	1
3	88175597	88198944	30	23347	0.00145726	3.4024e-05	3_88175597_G/C	rs4858936	164	768	1572	1.78467	0.0995284	0.00686621	0.567322	0.850144	0.832341	0.842942	0.904908	0	8	8	0	0	0	1
3	88335080	88362855	72	27775	1.23148e-09	3.42055e-11	3_88335080_C/A	rs2199011	1002	1040	462	0.322602	0.0898084	0.0661897	0.230711	0.329971	0.302579	0.54175	0.593047	30	0	0	16	0	0	1
3	88551863	88564395	27	12532	0.00910781	0.000114148	3_88551863_C/T	rs78358952	1474	860	170	0.157563	0.0186494	0.0124242	0.311649	0.223343	0.171627	0.282306	0.179959	0	3	4	0	0	0	1
3	88711075	88732407	32	21332	0.000151496	3.23187e-06	3_88711075_G/A	rs6551365	384	1126	994	0.82207	0.0209453	0.0210169	0.68003	0.704611	0.65377	0.523857	0.552147	16	0	0	3	0	0	1
3	89065237	89080355	21	15118	0.0922482	0.0013947	3_89065237_T/G	rs6776164	805	1160	539	0.403971	0.0317831	0.0138702	0.569592	0.350144	0.475198	0.337972	0.432515	7	0	0	7	0	0	1
3	89693197	89724654	58	31457	0.227583	0.00715931	3_89693197_T/C	rs56908528	1936	468	100	0.0769585	0.175586	0.00691415	0.369894	0.0850144	0.0426587	0.0427435	0.0347648	24	0	0	14	0	0	1
3	89761411	89809727	20	48316	0	0	3_89761411_G/A	rs1607761	1830	543	131	0.0957649	0.179236	0.00825892	0.418306	0.0951009	0.0863095	0.0646123	0.0347648	5	0	0	8	0	0	1
3	94350991	94369852	26	18861	0	0	3_94350991_A/G	rs9858572	1726	684	94	0.105416	0.0333955	0.00512469	0.284418	0.162824	0.100198	0.15507	0.128834	4	0	0	9	0	0	1
3	94488050	94503888	61	15838	0.0359623	0.000569606	3_94488050_G/T	rs501736	856	1208	440	0.357534	0.00446747	0.0016178	0.369894	0.436599	0.459325	0.405567	0.43456	18	6	0	24	0	0	1
3	94849567	94868223	21	18656	0.35972	0.00671129	3_94849567_A/C	rs201569374	1403	904	197	0.174933	0.059958	0.0194555	0.1059	0.399135	0.238095	0.369781	0.275051	1	6	1	1	0	0	1
3	95093671	95116318	24	22647	8.025e-06	1.8175e-07	3_95093671_C/T	rs4857137	798	1234	472	0.384806	0.0113038	0.0131479	0.468986	0.524496	0.384921	0.442346	0.369121	9	0	0	5	0	0	1
3	95184936	95196523	22	11587	0	0	3_95184936_C/T	rs11917495	1084	1069	351	0.273556	0.0616702	0.035207	0.205749	0.48415	0.497024	0.397614	0.267894	0	6	9	0	0	0	1
3	95253947	95269255	26	15308	0.0168918	0.000258597	3_95253947_T/C	rs12633452	1343	894	267	0.199441	0.0900761	0.0220938	0.0832073	0.443804	0.397817	0.364811	0.247444	0	8	9	0	0	0	1
3	95408552	95427637	32	19085	1.00636e-31	1.92073e-33	3_95408552_A/C	rs6794292	2059	366	79	0.05843	0.257037	0.0141545	0.363086	0.0360231	0	0.0149105	0.00408998	0	8	8	0	0	0	1
3	95431498	95436482	30	4984	8.30215e-06	4.13862e-08	3_95431498_A/C	rs7633209	699	1201	604	0.463447	0.0341007	0.0325726	0.565809	0.282421	0.464286	0.455268	0.551125	9	0	0	14	0	0	1
3	95437302	95453101	88	15799	0.00179324	2.83333e-05	3_95437302_T/C	rs12493112	731	1195	578	0.442416	0.0285716	0.0333223	0.523449	0.279539	0.464286	0.455268	0.551125	34	0	0	36	0	0	1
3	95453325	95470766	92	17441	0.0483164	0.000842735	3_95453325_C/T	rs13063559	732	1198	574	0.440646	0.0281568	0.0333223	0.519667	0.279539	0.464286	0.455268	0.551125	34	0	0	31	0	0	1
3	95471177	95473733	20	2556	0.137501	0.000351591	3_95471177_T/A	rs6806277	725	1203	576	0.443837	0.0280626	0.0336768	0.518911	0.279539	0.474206	0.455268	0.551125	7	0	0	5	0	0	1
3	95474155	95478786	25	4631	0.137501	0.000636906	3_95474155_A/T	rs7640370	725	1202	577	0.444193	0.028214	0.0336342	0.520424	0.279539	0.473214	0.455268	0.551125	5	0	0	14	0	0	1
3	95932425	95956364	98	23939	0.00119345	2.85711e-05	3_95932425_G/T	rs986440	1586	725	193	0.142546	0.172317	0.0344972	0.496218	0.112392	0.0813492	0.0765408	0.222904	1	15	32	0	0	0	1
3	96277988	96301478	35	23490	3.87603e-05	9.10519e-07	3_96277988_A/G	rs6773128	254	948	1302	1.21978	0.0421052	0.0458231	0.772315	0.610951	0.810516	0.5666	0.736196	13	1	5	0	0	0	1
3	96303918	96317508	20	13590	0.00145168	1.97298e-05	3_96303918_T/C	rs6793712	251	951	1302	1.22333	0.041451	0.045836	0.770045	0.616715	0.8125	0.5666	0.736196	3	4	2	0	0	0	1
3	96317832	96328659	42	10827	0	0	3_96317832_T/C	rs9826610	251	952	1301	1.22215	0.0412051	0.0449983	0.771558	0.616715	0.8125	0.567594	0.732106	4	9	9	0	0	0	1
3	96379133	96391584	22	12451	0.0010755	1.33922e-05	3_96379133_T/G	rs9835747	1511	823	170	0.151235	0.0618698	0.00662038	0.065053	0.268012	0.304563	0.247515	0.342536	8	0	0	9	0	0	1
3	96630854	96639663	42	8809	0.0140202	0.000123518	3_96630854_C/A	rs1352294	82	587	1835	2.83422	0.0713082	0.0346814	0.712557	0.87464	0.97123	0.82505	0.919223	18	0	1	9	0	0	1
3	96642027	96648141	37	6114	0.0140202	8.57338e-05	3_96642027_T/G	rs13073087	82	586	1836	2.83867	0.0716048	0.0348863	0.712557	0.87464	0.97123	0.82505	0.920245	10	0	0	12	0	0	1
3	96649967	96664546	41	14579	0.0140202	0.000204415	3_96649967_T/C	rs7624439	89	601	1814	2.71438	0.0793284	0.0337368	0.693646	0.87464	0.968254	0.824056	0.920245	16	0	0	14	0	0	1
3	96759054	96776666	22	17612	0.0740587	0.0013044	3_96759054_G/T	rs79516442	1934	507	63	0.0723429	0.0431658	0.0586369	0.126324	0.227666	0.195437	0.0238569	0.0889571	0	8	9	0	0	0	1
3	97413004	97451092	30	38088	0.0154989	0.000590339	3_97413004_G/T	rs1993555	1949	389	166	0.0840914	0.351932	0.0271175	0.490166	0.0662824	0.0168651	0.00497018	0.00511247	12	0	0	12	0	0	1
3	97469668	97481617	43	11949	0.215863	0.00257956	3_97469668_T/A	rs4857059	1619	716	169	0.133283	0.126577	0.0397211	0.432678	0.269452	0.0992063	0.0884692	0.108384	4	10	12	4	0	0	1
3	98066703	98077719	62	11016	0	0	3_98066703_T/C	rs6439591	526	1202	776	0.610914	0.0419791	0.0313817	0.663389	0.559078	0.368056	0.538767	0.588957	31	0	0	18	0	0	1
3	98078704	98084362	22	5658	0	0	3_98078704_T/G	rs1472124	547	1223	734	0.580708	0.0327502	0.0315749	0.618003	0.550432	0.367063	0.540755	0.591002	7	0	0	12	0	0	1
3	98093475	98114672	35	21197	0	0	3_98093475_T/C	rs6804072	396	993	1115	0.902801	0.103737	0.00253848	0.898638	0.592219	0.525794	0.535785	0.567485	17	0	0	2	0	0	1
3	98114696	98130152	41	15456	1.5725e-25	2.43061e-27	3_98114696_G/A	rs7644015	409	1009	1086	0.870553	0.0915927	0.00238414	0.875946	0.587896	0.522817	0.533797	0.563395	0	13	23	0	0	0	1
3	98172169	98175092	30	2923	0.00503925	1.47348e-05	3_98172169_A/G	rs4558797	448	1154	902	0.721463	0.0283936	0.00272166	0.723903	0.570605	0.507937	0.533797	0.568507	0	3	2	0	0	0	1
3	98178811	98184117	35	5306	0.00185546	9.84693e-06	3_98178811_G/T	rs79214149	447	1154	903	0.722656	0.0285292	0.00270288	0.72466	0.570605	0.507937	0.534791	0.568507	0	7	7	0	0	0	1
3	98186707	98188884	43	2177	0.108815	0.000236999	3_98186707_A/T	rs34255412	449	1145	910	0.725649	0.0513682	0.00303085	0.773828	0.502882	0.494048	0.54672	0.55726	0	15	8	0	0	0	1
3	98189064	98191976	44	2912	0.0221371	6.44855e-05	3_98189064_G/A	rs13064891	443	1130	931	0.742063	0.0583748	0.00311568	0.791225	0.504323	0.494048	0.549702	0.55726	0	10	8	0	0	0	1
3	98192323	98195970	43	3647	0.0221371	8.07563e-05	3_98192323_A/G	rs62267798	443	1130	931	0.742063	0.0583748	0.00311568	0.791225	0.504323	0.494048	0.549702	0.55726	0	0	0	0	0	0	0
3	98212708	98216472	24	3764	0.0949255	0.000357394	3_98212708_T/A	rs7629122	1975	475	54	0.0658757	0.0885468	0.00934457	0.272315	0.0345821	0.0595238	0.0447316	0.0961145	0	6	4	0	0	0	1
3	98217057	98222236	54	5179	0.192062	0.000994881	3_98217057_T/C	rs4463010	423	1040	1041	0.827678	0.10319	0.00285005	0.880484	0.518732	0.494048	0.549702	0.559305	24	0	0	9	0	0	1
3	98224713	98237888	58	13175	0.00740527	9.75718e-05	3_98224713_C/T	rs57431594	2058	335	111	0.0625702	0.295163	0.0252876	0.395613	0.0403458	0	0.00596421	0	0	16	21	0	0	0	1
3	98249137	98253457	28	4320	0.125073	0.000540439	3_98249137_C/T	rs55978414	2086	330	88	0.0561972	0.267727	0.0198066	0.360817	0.0331412	0	0.00596421	0	0	0	0	0	0	0	0
3	98254826	98263833	46	9007	0.000337412	3.03941e-06	3_98254826_C/T	rs9880737	1153	999	352	0.25764	0.087223	0.112196	0.297277	0.341499	0.131944	0.563618	0.381391	0	6	2	0	0	0	1
3	98308793	98317790	23	8997	0.00128859	1.15947e-05	3_98308793_A/G	rs2173237	787	1072	645	0.446334	0.137607	0.161972	0.590772	0.427954	0.731151	0.214712	0.338446	6	0	0	9	0	0	1
3	98405079	98413377	31	8298	0.581732	0.00482779	3_98405079_G/A	rs9867923	1326	971	207	0.19114	0.015411	0.0166432	0.321483	0.226225	0.343254	0.196819	0.264826	2	0	0	2	0	0	0
3	99000648	99014378	61	13730	0.000344805	4.73451e-06	3_99000648_G/A	rs1580376	272	1111	1121	1.01299	0.0058886	0.00794453	0.663389	0.674352	0.736111	0.634195	0.642127	17	0	0	15	0	0	1
3	99016070	99049280	143	33210	5.49283e-05	1.82422e-06	3_99016070_G/A	rs2462227	254	1096	1154	1.0611	0.00473986	0.0064262	0.676248	0.698847	0.733135	0.653082	0.643149	29	4	7	38	0	0	1
3	99292046	99312004	24	19958	0.0110512	0.000220571	3_99292046_T/C	rs151153708	479	1055	970	0.743915	0.0647829	0.050236	0.456884	0.740634	0.74504	0.650099	0.482618	0	5	1	0	0	0	1
3	99394316	99408658	20	14342	0.0230071	0.000329991	3_99394316_T/C	rs1481545	1680	733	91	0.111776	0.0129188	0.0164033	0.205749	0.252161	0.116071	0.199801	0.153374	2	5	5	0	0	0	1
3	99411668	99423824	55	12156	0.0385226	0.000468319	3_99411668_C/T	rs2700609	1640	763	101	0.119342	0.0171259	0.0161324	0.244327	0.25072	0.116071	0.199801	0.153374	19	1	1	23	0	0	1
3	99847485	99946677	20	99192	0.0070271	0.000697039	3_99847485_T/C	rs812657	157	836	1511	1.67739	0.0560891	0.0149762	0.916793	0.657061	0.804563	0.696819	0.693252	8	10	0	0	0	0	0
3	100793159	100812081	42	18922	0.00176689	3.34348e-05	3_100793159_G/A	rs73152403	1991	453	60	0.0645998	0.0957981	0.0603024	0.00907716	0.0979827	0.0505952	0.166998	0.280164	15	0	0	21	0	0	1
3	101105849	101113898	33	8049	0.0102544	8.25477e-05	3_101105849_A/G	rs7612571	1821	538	145	0.0990431	0.208633	0.0336576	0.440998	0.119597	0.00396825	0.106362	0.0521472	4	0	0	5	0	0	1
3	101361421	101411341	57	49920	9.45321e-05	4.71914e-06	3_101361421_T/A	rs9818337	847	1179	478	0.371563	0.0192082	0.0136757	0.347958	0.553314	0.483135	0.411531	0.398773	0	14	6	0	0	0	1
3	101416366	101511460	126	95094	0.0106903	0.0010166	3_101416366_C/T	rs10804836	849	1178	477	0.370654	0.0193562	0.0140528	0.347958	0.553314	0.483135	0.411531	0.395706	0	26	23	0	0	0	1
3	102032289	102041274	35	8985	0	0	3_102032289_G/A	rs1398608	253	899	1352	1.28221	0.100631	0.0805827	0.551437	0.729107	0.960317	0.757455	0.652352	0	11	8	0	0	0	1
3	102041883	102045979	23	4096	0	0	3_102041883_T/C	rs12637468	255	897	1352	1.27967	0.10121	0.0805827	0.549924	0.729107	0.960317	0.757455	0.652352	0	0	0	0	0	0	0
3	102264416	102269157	24	4741	0	0	3_102264416_G/A	rs1382788	1130	843	531	0.306961	0.277056	0.0940167	0.763238	0.347262	0.0456349	0.372763	0.239264	7	0	0	10	0	0	1
3	102329190	102338560	30	9370	0.00164882	1.54511e-05	3_102329190_T/C	rs7621246	1472	770	262	0.174206	0.173597	0.0665961	0.531014	0.211816	0.0119048	0.252485	0.183027	11	2	0	10	0	0	1
3	102579387	102592606	24	13219	0.00675864	8.93492e-05	3_102579387_T/A	rs9873647	2046	347	111	0.064091	0.314197	0.026297	0.409985	0.0360231	0	0.000994036	0.00102249	3	6	5	0	0	0	1
3	102859626	102867206	22	7580	8.85755e-27	6.71491e-29	3_102859626_A/G	rs2398817	379	1072	1053	0.868306	0.101165	0.00762631	0.385023	0.716138	0.740079	0.667992	0.770961	0	9	2	0	0	0	1
3	102875153	102889324	26	14171	6.12797e-06	8.68455e-08	3_102875153_G/A	rs1705882	1903	558	43	0.0737855	0.0141968	0.00528982	0.186838	0.116715	0.134921	0.106362	0.0746421	0	11	8	0	0	0	1
3	103090851	103102639	57	11788	4.99225e-07	5.88536e-09	3_103090851_A/C	rs36083583	1931	514	59	0.0722121	0.0346256	0.0194648	0.0521936	0.119597	0.125	0.234592	0.120654	0	20	14	0	0	0	1
3	103392493	103408462	40	15969	1.46858e-06	2.34532e-08	3_103392493_G/A	rs9713760	1156	1068	280	0.240828	0.0247173	0.00403839	0.440998	0.236311	0.297619	0.316103	0.268916	0	14	12	0	0	0	1
3	103578368	103584526	23	6158	0.197866	0.00121865	3_103578368_C/A	rs9864260	983	1075	446	0.323413	0.0466687	0.0148542	0.548411	0.364553	0.393849	0.246521	0.351738	1	6	9	2	0	0	1
3	103585229	103612143	104	26914	0.0224861	0.000605214	3_103585229_A/C	rs9845516	686	1104	714	0.511309	0.0669207	0.0206302	0.695915	0.466859	0.494048	0.322068	0.476483	31	0	0	19	0	0	1
3	103617360	103635168	66	17808	0.0282717	0.000503492	3_103617360_C/T	rs12635923	794	1165	545	0.409553	0.0178284	0.0202243	0.496218	0.451009	0.493056	0.321074	0.476483	6	17	17	2	0	0	1
3	103643289	103651081	28	7792	0.00552586	4.30631e-05	3_103643289_A/G	rs72620029	674	1205	625	0.480807	0.0365172	0.0442897	0.437973	0.497118	0.59127	0.347913	0.59816	17	0	0	8	0	0	1
3	103740647	103748045	33	7398	0.166658	0.0012331	3_103740647_C/T	rs2608453	838	1146	520	0.387314	0.0522389	0.0437882	0.320726	0.495677	0.445437	0.626243	0.346626	0	16	10	0	0	0	1
3	103762226	103766551	21	4325	0.0817064	0.000353462	3_103762226_C/A	rs12632165	2026	438	40	0.0576837	0.0387652	0.0468117	0.080938	0.074928	0.222222	0.0735586	0.0623722	8	0	0	6	0	0	1
3	104218701	104234321	80	15620	0.0741982	0.00115905	3_104218701_G/A	rs10804424	274	958	1272	1.16268	0.0934975	0.00804729	0.471256	0.779539	0.752976	0.752485	0.840491	15	0	0	24	0	0	1
3	104519245	104524404	23	5159	0.0785572	0.000405355	3_104519245_A/G	rs2961361	1033	1069	402	0.298724	0.0995228	0.133361	0.419818	0.393372	0.147817	0.60835	0.290389	0	7	7	0	0	0	1
3	104693980	104699949	26	5969	7.2024e-09	4.29983e-11	3_104693980_C/T	rs77037369	167	831	1506	1.64936	0.0396495	0.033076	0.848714	0.675793	0.849206	0.649105	0.759714	9	0	0	3	0	0	1
3	105066078	105080009	40	13931	0	0	3_105066078_A/G	rs6437560	614	908	982	0.672285	0.251115	0.120509	0.228442	0.622478	0.931548	0.511928	0.699387	0	13	13	0	0	0	1
3	105221498	105231058	27	9560	5.95291e-07	5.69158e-09	3_105221498_A/T	rs12639365	1840	572	92	0.0888993	0.124254	0.0955378	0.0332829	0.15562	0.377976	0.168986	0.0541922	0	9	11	0	0	0	1
3	105968299	105973562	25	5263	0	0	3_105968299_T/C	rs1394114	44	524	1936	3.5915	0.0289025	0.0355439	0.837368	0.842939	0.844246	0.984095	0.882413	2	2	6	2	0	0	1
3	105978369	105979857	20	1488	0	0	3_105978369_T/G	rs2938359	987	1127	390	0.307481	0.0209844	0.0123345	0.470499	0.384726	0.363095	0.264414	0.394683	0	5	12	0	0	0	1
3	106369889	106372336	20	2447	0.00193806	4.74436e-06	3_106369889_T/A	rs72944155	1653	749	102	0.117509	0.0588172	0.0808152	0.20121	0.0475504	0.309524	0.083499	0.263804	0	10	8	0	0	0	1
3	106640403	106649371	26	8968	0.00445179	3.99281e-05	3_106640403_C/G	rs7624441	1591	764	149	0.134567	0.0259529	0.0313836	0.181543	0.178674	0.323413	0.133201	0.243354	2	3	0	5	0	0	1
3	106658745	106665622	31	6877	0.154159	0.0010603	3_106658745_C/T	rs10933873	1265	978	261	0.213797	0.0388408	0.0290183	0.405446	0.208934	0.324405	0.164016	0.334356	12	0	0	3	0	0	1
3	108344304	108354553	30	10249	0	0	3_108344304_A/G	rs936263	541	985	978	0.711418	0.170004	0.146567	0.786687	0.597983	0.209325	0.684891	0.599182	17	0	0	8	0	0	1
3	109158339	109167317	28	8978	0.0306736	0.000275418	3_109158339_C/T	rs2699944	590	1098	816	0.59921	0.108016	0.113201	0.673979	0.599424	0.230159	0.645129	0.554192	1	10	9	2	0	0	1
3	109368052	109374964	24	6912	0.0241403	0.000166882	3_109368052_C/T	rs6763153	939	1090	475	0.343666	0.0946261	0.0554119	0.219365	0.329971	0.62996	0.374751	0.52045	0	6	5	0	0	0	1
3	109483256	109526385	35	43129	0	0	3_109483256_G/A	rs769558	1413	898	193	0.172395	0.063549	0.0857355	0.294251	0.334294	0.0882937	0.397614	0.177914	0	12	0	0	1	0	0
3	109997900	110009428	21	11528	1.23262e-12	1.42109e-14	3_109997900_C/A	rs9758707	814	1171	519	0.394605	0.0808423	0.0183026	0.226172	0.420749	0.465278	0.573559	0.584867	3	0	0	8	0	0	1
3	110289021	110303981	20	14960	0.00103887	1.55425e-05	3_110289021_T/C	rs2054351	1354	762	388	0.221614	0.262389	0.0257917	0.692133	0.17147	0.237103	0.0785288	0.190184	2	3	4	3	0	0	1
3	110557109	110575780	21	18671	0.0670707	0.00125234	3_110557109_T/C	rs9809100	913	1059	532	0.367938	0.118831	0.00880224	0.147504	0.5	0.59623	0.476143	0.51227	0	8	4	0	0	0	1
3	110582441	110594893	32	12452	0.0727949	0.000906514	3_110582441_C/A	rs6768646	338	1101	1065	0.909116	0.0160581	0.0112457	0.573374	0.651297	0.690476	0.60338	0.734151	0	13	10	0	0	0	1
3	110639607	110652983	25	13376	0.795302	0.0106387	3_110639607_T/C	rs9843978	756	1113	635	0.453905	0.0977706	0.00362313	0.218608	0.56196	0.615079	0.539761	0.55317	0	9	7	0	0	0	1
3	111774489	111785709	20	11220	0.107604	0.00120742	3_111774489_A/G	rs6762246	1477	785	242	0.169698	0.173681	0.0228008	0.546142	0.211816	0.0744048	0.193837	0.132924	6	0	0	12	0	0	1
3	111974832	111979020	21	4188	0.241589	0.00101202	3_111974832_A/T	rs3749300	1715	713	76	0.104393	0.0155467	0.0195191	0.199697	0.220461	0.115079	0.217694	0.115542	0	9	8	0	0	0	1
3	111980051	111993247	21	13196	4.73161e-06	6.2443e-08	3_111980051_C/T	rs9288933	1691	732	81	0.108653	0.0179083	0.019912	0.220121	0.220461	0.114087	0.219682	0.116564	0	11	5	0	0	0	1
3	112017611	112032088	64	14477	0.113988	0.00165032	3_112017611_C/T	rs1907642	1472	860	172	0.158254	0.0568226	0.0262161	0.106657	0.384726	0.195437	0.347913	0.254601	0	17	23	0	0	0	1
3	112315307	112328988	31	13681	0.0249616	0.000341525	3_112315307_A/C	rs62278831	1319	969	216	0.194206	0.0411184	0.0548518	0.266263	0.260807	0.443452	0.163022	0.262781	0	8	12	0	0	0	1
3	115390312	115395356	22	5044	1.80556e-05	9.10905e-08	3_115390312_G/A	rs9872919	264	1084	1156	1.05335	0.00856472	0.00421609	0.73525	0.618156	0.703373	0.640159	0.656442	9	1	0	9	0	0	1
3	119561543	119568978	34	7435	2.20598e-22	1.64036e-24	3_119561543_A/G	rs16829988	1525	830	149	0.145361	0.0402997	0.0526847	0.265507	0.102305	0.287698	0.115308	0.306748	0	1	1	0	0	0	0
3	119571467	119576944	25	5477	0.0227747	0.00012476	3_119571467_G/A	rs56135341	1595	778	131	0.131048	0.0387125	0.0526676	0.208775	0.0965418	0.286706	0.114314	0.299591	0	3	10	0	0	0	1
3	120914433	120990739	77	76306	0.0186124	0.00142026	3_120914433_G/C	rs16831974	1930	519	55	0.0718201	0.0539695	0.0598038	0.200454	0.247839	0.0694444	0.0447316	0.0787321	0	12	10	0	0	0	1
3	120991870	121052346	68	60476	0.00120188	7.26863e-05	3_120991870_G/C	rs9851456	1932	517	55	0.071559	0.0538451	0.0593116	0.200454	0.246398	0.0694444	0.0447316	0.0777096	0	26	14	0	0	0	1
3	121056668	121325164	199	268496	0.00808922	0.00217193	3_121056668_G/A	rs1920549	1930	519	55	0.0718201	0.0539695	0.0598038	0.200454	0.247839	0.0694444	0.0447316	0.0787321	0	57	27	0	0	0	1
3	121780201	121794772	22	14571	0.00312556	4.55456e-05	3_121780201_C/T	rs6782082	440	1017	1047	0.819979	0.101098	0.09439	0.758699	0.70317	0.329365	0.617296	0.682004	0	5	12	0	0	0	1
3	121853286	121870828	20	17542	0.000219933	3.85829e-06	3_121853286_G/T	rs61567016	1840	588	76	0.0866917	0.0623809	0.0143589	0.286687	0.0590778	0.0763889	0.0914513	0.154397	0	2	4	0	0	0	1
3	121914399	121929321	62	14922	0.0884235	0.00131954	3_121914399_T/A	rs3805138	799	1145	560	0.412869	0.0841774	0.112849	0.484871	0.293948	0.698413	0.423459	0.296524	25	0	0	24	0	0	1
3	122579273	122588619	42	9346	8.25489e-07	7.71585e-09	3_122579273_A/G	rs1500532	1081	1061	362	0.276916	0.0478797	0.0397359	0.470499	0.481268	0.318452	0.308151	0.202454	3	16	9	0	0	0	1
3	123210129	123224021	23	13892	0	0	3_123210129_G/A	rs9855101	1661	751	92	0.11478	0.0105393	0.0140956	0.198941	0.193084	0.109127	0.210736	0.220859	0	7	8	0	0	0	1
3	123227881	123272388	74	44507	0	0	3_123227881_A/G	rs9852330	1650	761	93	0.116597	0.0083658	0.0111826	0.199697	0.193084	0.12004	0.210736	0.220859	0	32	18	0	0	0	1
3	123825729	123847872	20	22143	5.73337e-09	1.2696e-10	3_123825729_T/C	rs2682215	1845	588	71	0.0853202	0.0425214	0.0459825	0.101362	0.115274	0.0565476	0.212724	0.250511	6	5	1	0	0	0	1
3	124580144	124584329	22	4185	0.204661	0.00085671	3_124580144_C/G	rs13062446	1432	888	184	0.167377	0.0256374	0.0136047	0.162632	0.299712	0.339286	0.293241	0.200409	5	0	0	8	0	0	1
3	124597442	124602134	20	4692	0.00070914	3.32799e-06	3_124597442_G/T	rs35480125	1965	493	46	0.0661316	0.0408672	0.0535938	0.106657	0.122478	0.00297619	0.186879	0.171779	0	8	8	0	0	0	1
3	124641652	124646338	20	4686	0.000214188	1.0039e-06	3_124641652_T/C	rs612303	1260	1008	236	0.209751	0.0515351	0.0694065	0.286687	0.291066	0.487103	0.222664	0.188139	0	4	5	0	0	0	1
3	124755047	124761996	20	6949	0.00026306	1.82826e-06	3_124755047_C/T	rs4677942	1678	722	104	0.114026	0.0121964	0.0129647	0.155068	0.260807	0.161706	0.151093	0.234151	0	3	1	0	0	0	0
3	125226900	125303027	33	76127	0.000792094	6.03005e-05	3_125226900_T/G	rs2292803	273	926	1305	1.20109	0.0751507	0.0305777	0.876702	0.631124	0.529762	0.754473	0.660532	0	11	8	0	0	0	1
3	125596664	125616173	28	19509	4.00905e-08	7.82165e-10	3_125596664_C/T	rs6786380	2041	418	45	0.0564444	0.0553901	0.0145814	0.212557	0.115274	0.0674603	0.0318091	0.0480573	2	0	0	6	0	0	1
3	126127947	126132623	30	4676	0.00011061	5.17323e-07	3_126127947_G/A	rs3821462	450	1121	933	0.738991	0.0182714	0.015895	0.661876	0.576369	0.59623	0.641153	0.476483	17	0	0	8	0	0	1
3	126225687	126239304	100	13617	0.00333259	4.53832e-05	3_126225687_T/G	rs6763942	566	1133	805	0.605519	0.0757291	0.0425247	0.72239	0.556196	0.589286	0.486083	0.326176	41	0	0	26	0	0	1
3	127912421	127914696	20	2275	2.32718e-07	5.29666e-10	3_127912421_C/A	rs6439096	1822	596	86	0.090566	0.0314998	0.0420169	0.1823	0.054755	0.251984	0.104374	0.132924	7	0	0	7	0	0	1
3	128056656	128075080	27	18424	5.97674e-39	1.10121e-40	3_128056656_C/T	rs9827421	1616	771	117	0.125531	0.0239718	0.0313144	0.229198	0.180115	0.0853175	0.239563	0.255624	13	0	0	6	0	0	1
3	129411354	129423634	36	12280	1.34319e-05	1.64957e-07	3_129411354_T/C	rs9836111	1871	509	124	0.0890379	0.207491	0.269777	0.130862	0.122478	0.460317	0.00198807	0.0337423	0	13	11	0	0	0	1
3	129440835	129480933	31	40098	5.64362e-05	2.26304e-06	3_129440835_A/G	rs3138331	1762	637	105	0.101778	0.0420978	0.04517	0.240545	0.0936599	0.0912698	0.110338	0.266871	9	0	0	11	0	0	1
3	130115411	130127115	32	11704	9.34879e-08	1.09428e-09	3_130115411_T/A	rs56274321	820	1218	466	0.376137	0.0108633	0.00655114	0.365356	0.407781	0.411706	0.475149	0.502045	0	0	2	0	0	0	0
3	130157352	130167048	36	9696	0.0414293	0.00040174	3_130157352_A/C	rs2587994	130	392	1982	3.34049	0.264626	0.0101326	0.581694	0.946686	0.972222	0.99503	0.970348	0	0	0	0	0	0	0
3	130705546	130723041	22	17495	3.25309e-05	5.69161e-07	3_130705546_C/A	rs75791598	1445	869	190	0.166135	0.0423713	0.0244544	0.140696	0.342939	0.244048	0.207753	0.378323	3	0	0	8	0	0	1
3	131631276	131633916	20	2640	0.343674	0.000907643	3_131631276_A/C	rs16837288	1330	770	404	0.230029	0.280237	0.00736229	0.723147	0.158501	0.173611	0.127237	0.213701	7	0	0	9	0	0	1
3	131882866	131896701	32	13835	0	0	3_131882866_G/A	rs9840259	1478	848	178	0.158254	0.0672643	0.0164879	0.075643	0.337176	0.296627	0.362823	0.210634	11	0	0	7	0	0	1
3	132377026	132388250	30	11224	2.53094e-05	2.84098e-07	3_132377026_C/A	rs143622402	1724	628	152	0.114328	0.172469	0.225848	0.164902	0.0951009	0.492063	0.0208748	0.133947	0	10	0	0	1	0	0
3	132793648	132802892	23	9244	0	0	3_132793648_C/T	rs1398723	1261	946	297	0.22203	0.101499	0.0952009	0.1823	0.210375	0.587302	0.262425	0.303681	8	0	0	7	0	0	1
3	132933476	132939664	29	6188	0.0123721	7.65711e-05	3_132933476_G/A	rs2369960	871	1145	488	0.367336	0.076397	0.0108462	0.208018	0.435159	0.580357	0.480119	0.486708	10	0	0	10	0	0	1
3	134491341	134516323	21	24982	0.000256796	6.41554e-06	3_134491341_A/G	rs6772406	276	1037	1191	1.07583	0.0425334	0.0369951	0.580938	0.779539	0.821429	0.689861	0.601227	0	10	2	0	0	0	1
3	136865319	136902875	30	37556	6.08645e-06	2.28589e-07	3_136865319_A/C	rs7649211	245	982	1277	1.20109	0.0493996	0.0272767	0.571104	0.768012	0.850198	0.659046	0.744376	0	6	8	0	0	0	1
3	137144857	137159183	61	14326	0.255233	0.00365672	3_137144857_C/T	rs73216993	1521	819	164	0.148537	0.0499569	0.0409679	0.13767	0.229107	0.405754	0.200795	0.199387	16	0	0	14	0	0	1
3	137420696	137441772	89	21076	0.0140191	0.000295481	3_137420696_T/A	rs7643081	1032	1060	412	0.301536	0.0880459	0.0570674	0.206505	0.56196	0.348214	0.565606	0.307771	0	17	25	1	0	0	1
3	137907362	137913973	20	6611	0.160017	0.00105803	3_137907362_T/C	rs2163147	2022	449	33	0.0573114	0.0340911	0.0226166	0.177005	0.0634006	0.0178571	0.112326	0.108384	3	0	0	2	0	0	1
3	139141004	139154108	22	13104	0.151793	0.00198924	3_139141004_G/T	rs4894384	1465	852	187	0.162084	0.0768559	0.0222383	0.0718608	0.20317	0.402778	0.308151	0.280164	7	2	0	1	0	0	1
3	139160333	139184264	44	23931	7.74009e-10	1.85236e-11	3_139160333_G/T	rs12631588	1353	946	205	0.185652	0.0387781	0.0223969	0.163389	0.206052	0.406746	0.308151	0.283231	2	7	13	3	0	0	1
3	139186316	139198079	50	11763	0.122031	0.00143557	3_139186316_C/T	rs73865838	2014	408	82	0.0644725	0.179536	0.244932	0.115734	0.0331412	0.369048	0.000994036	0.0235174	1	8	2	0	0	0	1
3	139360178	139388501	24	28323	0	0	3_139360178_G/A	rs7372811	1504	723	276	0.170866	0.214252	0.171888	0.0642965	0.289625	0.0427435	0.552684	0.398773	0	12	6	0	0	0	1
3	139389874	139439556	44	49682	0.001159	5.75828e-05	3_139389874_T/A	rs11706576	1521	714	269	0.166667	0.206859	0.165887	0.0642965	0.28098	0.0426587	0.538767	0.395706	8	8	2	0	0	0	1
3	139698648	139714122	22	15474	0.0278309	0.000430683	3_139698648_G/A	rs60644900	745	926	833	0.536424	0.200596	0.0729001	0.193646	0.606628	0.826389	0.479125	0.613497	0	10	10	0	0	0	1
3	139981130	139989578	29	8448	1.71233e-05	1.44675e-07	3_139981130_G/A	rs2162210	1567	716	221	0.15039	0.158815	0.1113	0.0544629	0.26513	0.0674603	0.445328	0.394683	0	13	13	0	0	0	1
3	140871171	140889937	21	18766	0.0198424	0.000372381	3_140871171_A/G	rs1519195	149	934	1421	1.53247	0.0094092	0.010419	0.782148	0.755043	0.677579	0.796223	0.750511	5	0	0	2	0	0	1
3	142226081	142234353	24	8272	0.296349	0.0024517	3_142226081_T/G	rs6765793	557	1128	819	0.61686	0.0849774	0.0801065	0.684569	0.645533	0.375992	0.666004	0.372188	2	3	5	0	0	0	1
3	143956810	143962913	34	6103	8.54434e-11	5.21547e-13	3_143956810_C/T	rs1394399	487	1067	950	0.72685	0.106101	0.00277803	0.857035	0.45245	0.525794	0.486083	0.51227	21	0	0	13	0	0	1
3	143964232	143970195	45	5963	8.54434e-11	5.09585e-13	3_143964232_T/C	rs7432451	489	1067	948	0.72445	0.105571	0.00290234	0.855522	0.451009	0.525794	0.485089	0.51227	17	0	0	11	0	0	1
3	144015305	144030243	39	14938	0.0537079	0.000802343	3_144015305_A/G	rs16854816	1104	1018	382	0.276193	0.103054	0.0192718	0.596823	0.257925	0.196429	0.360835	0.258691	0	4	6	0	0	0	1
3	145363545	145392514	23	28969	0.00212333	6.1513e-05	3_145363545_C/T	rs1481075	855	1151	498	0.375218	0.0490735	0.00593183	0.25416	0.429395	0.494048	0.542744	0.47955	0	6	8	0	0	0	1
3	145397605	145425177	54	27572	7.10039e-07	1.95779e-08	3_145397605_C/A	rs4681235	797	1169	538	0.406261	0.0281796	0.00540664	0.319213	0.43804	0.498016	0.544732	0.47955	0	24	18	0	0	0	1
3	145499168	145508958	21	9790	8.55086e-05	8.37215e-07	3_145499168_A/C	rs6765549	614	1225	665	0.520791	0.0160819	0.00510534	0.602874	0.533141	0.430556	0.493042	0.468303	10	0	0	6	0	0	1
3	145515090	145521487	25	6397	7.78522e-12	4.98098e-14	3_145515090_A/T	rs10433439	615	1239	650	0.514176	0.013387	0.00524415	0.588502	0.534582	0.430556	0.494036	0.469325	4	0	0	6	0	0	1
3	145984351	145992834	31	8483	0.000553002	4.69167e-06	3_145984351_G/A	rs73011377	1938	383	183	0.0879314	0.383082	0.0155007	0.517398	0.0489914	0.000992063	0.0178926	0.0122699	7	0	0	10	0	0	1
3	146024500	146027380	20	2880	0.239443	0.000689834	3_146024500_T/A	rs13069686	742	1217	545	0.427064	0.0219979	0.0117164	0.364599	0.533141	0.563492	0.431412	0.46319	6	0	0	10	0	0	1
3	146537408	146541405	25	3997	0.0516397	0.000206455	3_146537408_A/G	rs1057481	1411	920	173	0.169161	0.0240267	0.00692262	0.354009	0.217579	0.166667	0.258449	0.223926	0	10	9	0	0	0	1
3	146605762	146615819	37	10057	0.00771498	7.75973e-05	3_146605762_T/A	rs12490508	1934	528	42	0.0696087	0.0354833	0.0472909	0.155068	0.126801	0.00694444	0.186879	0.126789	10	0	0	16	0	0	1
3	146627725	146643564	30	15839	0.351564	0.00556877	3_146627725_T/C	rs73156995	2029	435	40	0.0573114	0.0708706	0.058557	0.0332829	0.0994236	0.014881	0.223658	0.165644	16	0	0	8	0	0	1
3	146659320	146673941	35	14621	0.012945	0.000189282	3_146659320_A/T	rs6776917	256	991	1257	1.166	0.0645679	0.0353469	0.845688	0.698847	0.50496	0.67495	0.730061	0	9	16	0	0	0	1
3	148104866	148112958	28	8092	0.000210267	1.70169e-06	3_148104866_C/G	rs16860097	783	1085	636	0.444549	0.102527	0.00825108	0.729955	0.462536	0.333333	0.364811	0.376278	14	0	0	5	0	0	1
3	148334315	148366800	21	32485	1.65146e-09	5.36493e-11	3_148334315_A/G	rs112839314	1649	719	136	0.123351	0.0812384	0.053886	0.347201	0.0821326	0.259921	0.054672	0.161554	0	2	10	0	0	0	1
3	148569245	148591086	22	21841	0.00539065	0.000117743	3_148569245_T/C	rs1522960	128	945	1431	1.58493	0.00384493	0.00346746	0.785174	0.75072	0.737103	0.72664	0.791411	8	0	0	3	0	0	1
3	148898796	148900598	20	1802	0.0257971	4.65121e-05	3_148898796_T/C	rs4364129	738	1166	600	0.447767	0.0538539	0.0272631	0.319213	0.514409	0.58631	0.601392	0.399796	7	0	0	6	0	0	1
3	149495114	149501479	37	6365	0.00191846	1.22129e-05	3_149495114_A/C	rs67976172	1699	641	164	0.119955	0.172718	0.116517	0.02118	0.145533	0.423611	0.0675944	0.352761	0	12	10	0	0	0	1
3	151771835	151783727	39	11892	0.00574476	6.83224e-05	3_151771835_C/T	rs7636440	1367	954	183	0.178959	0.0190181	0.00350905	0.358548	0.233429	0.260913	0.193837	0.231084	17	0	0	5	0	0	1
3	152205952	152212126	27	6174	0.0901914	0.000556932	3_152205952_C/T	rs77929905	2064	359	81	0.0580566	0.284188	0.0240295	0.375189	0.0331412	0	0.00198807	0	0	13	10	0	0	0	1
3	152964743	152979738	39	14995	0.00486733	7.29904e-05	3_152964743_T/C	rs1523088	485	1120	899	0.698086	0.0336147	0.00126986	0.731467	0.495677	0.547619	0.527833	0.535787	0	19	6	0	0	0	1
3	152980872	152991916	45	11044	0.0512121	0.000565637	3_152980872_T/A	rs58208560	1717	699	88	0.105855	0.0208404	0.0258469	0.208775	0.126801	0.258929	0.120278	0.131902	8	0	0	3	0	0	1
3	153774346	153779146	22	4800	1.42793e-06	6.85552e-09	3_153774346_G/A	rs12487479	1134	1037	333	0.25764	0.0831243	0.0120412	0.125567	0.476945	0.401786	0.465209	0.340491	11	0	0	10	0	0	1
3	154005655	154012448	30	6793	0	0	3_154005655_G/T	rs7653047	182	855	1467	1.55414	0.0785791	0.0232679	0.930408	0.753602	0.72123	0.738569	0.578732	15	0	0	11	0	0	1
3	154558496	154561720	20	3224	0.000341279	1.10062e-06	3_154558496_C/T	rs73164471	1860	572	72	0.083411	0.0628468	0.00479123	0.286687	0.0907781	0.0605159	0.107356	0.107362	0	9	8	0	0	0	1
3	154572022	154579798	32	7776	0.13644	0.0010611	3_154572022_T/C	rs11921298	1983	489	32	0.0620651	0.015001	0.00478026	0.167927	0.0792507	0.0625	0.107356	0.107362	0	6	16	0	0	0	1
3	154606043	154643348	24	37305	0.000180253	6.72452e-06	3_154606043_G/C	rs73166716	1881	557	66	0.0797638	0.0721904	0.00472397	0.289713	0.074928	0.0565476	0.0944334	0.104294	0	11	1	0	0	0	1
3	154798236	154830621	40	32385	0	0	3_154798236_C/T	rs7639060	1767	594	143	0.106589	0.156292	0.0422818	0.412254	0.0302594	0.133929	0.0258449	0.156442	11	0	0	8	0	0	1
3	155614069	155631193	63	17124	1.51922e-11	2.60167e-13	3_155614069_A/G	rs7647013	420	1027	1057	0.841189	0.123658	0.0887696	0.816188	0.511527	0.695437	0.342942	0.675869	0	9	17	0	0	0	1
3	155943422	155950097	23	6675	0.00363421	2.4262e-05	3_155943422_A/G	rs1533443	2026	441	37	0.0573114	0.0311368	0.0249469	0.0521936	0.0691643	0.15873	0.0636183	0.177914	7	0	0	10	0	0	1
3	156091372	156104547	26	13175	0.190852	0.00251466	3_156091372_A/C	rs34859273	1963	470	71	0.0696087	0.0864217	0.0348604	0.267776	0.0489914	0.00297619	0.10338	0.119632	8	0	0	7	0	0	1
3	156569396	156580078	26	10682	0.0735013	0.000785215	3_156569396_A/G	rs9812232	1899	566	39	0.0737855	0.0377238	0.00792718	0.230711	0.0994236	0.0575397	0.126243	0.0869121	0	17	7	0	0	0	1
3	157231993	157257399	21	25406	1.67798e-10	4.26326e-12	3_157231993_G/A	rs9861469	767	1155	582	0.431201	0.0325035	0.0440104	0.455371	0.619597	0.543651	0.355865	0.389571	11	0	0	5	0	0	1
3	157701639	157725367	44	23728	0.000157388	3.73465e-06	3_157701639_T/C	rs9872195	2003	431	70	0.0643453	0.177818	0.00295059	0.337368	0.0461095	0.0218254	0.028827	0.0429448	0	8	20	0	0	0	1
3	158115045	158136959	21	21914	1.37666e-09	3.01695e-11	3_158115045_G/A	rs9848433	211	844	1449	1.47788	0.063281	0.0360747	0.880484	0.721902	0.819444	0.672962	0.586912	12	0	0	3	0	0	1
3	158647444	158692158	61	44714	3.88816e-07	1.73859e-08	3_158647444_A/T	rs966146	957	1046	501	0.345946	0.102429	0.0362648	0.638427	0.338617	0.185516	0.384692	0.403885	17	0	0	19	0	0	1
3	159594396	159605589	22	11193	0.0370137	0.000414331	3_159594396_T/C	rs7653224	1612	517	375	0.16934	0.448372	0.0477638	0.731467	0.0619597	0.177579	0.0337972	0.0449898	9	0	0	3	0	0	1
3	160011745	160019748	39	8003	5.78803e-10	4.63274e-12	3_160011745_C/T	rs480134	1184	1033	287	0.236254	0.0510641	0.0327505	0.453858	0.35879	0.215278	0.359841	0.183027	0	10	13	0	0	0	1
3	160020415	160025035	20	4620	1.95739e-06	9.04512e-09	3_160020415_T/C	rs6784758	1922	458	124	0.0820549	0.192264	0.0549057	0.384266	0.144092	0.0793651	0.00994036	0.00817996	0	3	6	0	0	0	1
3	161487555	161501347	40	13792	0.0133983	0.000184803	3_161487555_T/C	rs6781610	1334	945	225	0.193053	0.0273745	0.0260512	0.350983	0.291066	0.145833	0.327038	0.258691	0	17	12	0	0	0	1
3	161514381	161549986	36	35605	0.00195941	6.97666e-05	3_161514381_A/G	rs9860670	1581	767	156	0.137312	0.045639	0.0525692	0.167927	0.200288	0.111111	0.369781	0.239264	0	23	0	0	1	0	0
3	161996596	162034443	22	37847	0.036499	0.00138141	3_161996596_A/G	rs9849367	2031	416	57	0.0591782	0.105387	0.0765366	0.0113464	0.105187	0.0138889	0.26839	0.161554	0	0	0	15	0	1	1
3	162038814	162050209	30	11395	0.042696	0.000486563	3_162038814_T/G	rs35282795	1051	1109	344	0.279819	0.0572833	0.0229159	0.199697	0.293948	0.503968	0.379722	0.448875	0	7	5	0	0	0	1
3	162050542	162057656	25	7114	0.180924	0.00128727	3_162050542_C/T	rs35888322	1056	1105	343	0.278365	0.0585573	0.0232794	0.196672	0.292507	0.503968	0.378728	0.448875	0	7	7	0	0	0	1
3	162061881	162071577	34	9696	0.0227165	0.000220282	3_162061881_A/G	rs35626895	1066	1096	342	0.275713	0.0611	0.0228111	0.189107	0.292507	0.501984	0.379722	0.448875	0	11	17	0	0	0	1
3	162091282	162098893	42	7611	0.00559836	4.26148e-05	3_162091282_G/T	rs2175261	520	1254	730	0.591543	0.0117005	0.0141197	0.511346	0.537464	0.530754	0.645129	0.49182	15	0	0	13	0	0	1
3	162369349	162380544	37	11195	0.00680323	7.61689e-05	3_162369349_A/G	rs60432745	2022	452	30	0.0569395	0.0264726	0.0226341	0.159607	0.0893372	0.0386905	0.0586481	0.144172	0	19	10	0	0	0	1
3	162383704	162394278	39	10574	0.0039938	4.22344e-05	3_162383704_A/C	rs58629479	2025	449	30	0.0565681	0.0259305	0.0222519	0.158094	0.0893372	0.0386905	0.0586481	0.143149	0	16	16	0	0	0	1
3	162443828	162470362	70	26534	0.000326914	8.67465e-06	3_162443828_T/C	rs11924705	1433	862	209	0.171674	0.0711467	0.0887364	0.213313	0.305476	0.077381	0.431412	0.280164	5	7	5	1	0	0	1
3	162470837	162484615	26	13778	0.0375075	0.000516815	3_162470837_C/T	rs9823293	227	861	1416	1.40418	0.0815568	0.0995292	0.789713	0.678674	0.922619	0.542744	0.717791	0	0	0	0	0	0	0
3	162497160	162509033	20	11873	0.0261497	0.000310502	3_162497160_G/A	rs9855432	243	837	1405	1.37831	0.0779492	0.0906685	0.79879	0.675793	0.907216	0.538767	0.715746	7	0	0	2	0	0	1
3	162628715	162643959	28	15244	1.03578e-05	1.57905e-07	3_162628715_C/A	rs9859466	835	1188	481	0.376137	0.0329925	0.0395186	0.483359	0.48415	0.253968	0.488072	0.437628	10	0	0	6	0	0	1
3	162743356	162768361	39	25005	0	0	3_162743356_C/T	rs1908780	48	417	2039	4.38109	0.0729788	0.0605378	0.967474	0.853026	0.981151	0.761431	0.888548	0	8	18	0	0	0	1
3	162913856	162928653	57	14797	9.67963e-05	1.43239e-06	3_162913856_A/C	rs67847616	1718	660	126	0.111328	0.0911469	0.0744168	0.325265	0.113833	0.27381	0.0367793	0.0920245	0	19	23	0	0	0	1
3	162970429	162998704	75	28275	0.000382225	1.08078e-05	3_162970429_G/A	rs10513596	739	1218	547	0.428783	0.0123188	0.014284	0.426626	0.45389	0.429563	0.437376	0.572597	0	26	27	0	0	0	1
3	163019286	163024626	21	5340	0.00553129	2.95426e-05	3_163019286_C/T	rs6548346	941	1148	415	0.326403	0.0348046	0.0472867	0.402421	0.39049	0.55754	0.32008	0.297546	0	11	4	0	0	0	1
3	163025539	163034033	27	8494	4.37994e-08	3.72076e-10	3_163025539_C/T	rs13077678	960	1138	406	0.318836	0.0349835	0.0473037	0.381997	0.389049	0.55754	0.32008	0.297546	0	9	4	0	0	0	1
3	163037624	163053140	40	15516	1.755e-06	2.72324e-08	3_163037624_T/G	rs7627735	87	655	1762	2.52051	0.0539515	0.0697931	0.780635	0.837176	0.981151	0.729622	0.861963	0	20	15	0	0	0	1
3	163149736	163156145	40	6409	0.123135	0.000789298	3_163149736_T/C	rs28839550	1710	703	91	0.107325	0.0227093	0.0310141	0.186838	0.135447	0.259921	0.0884692	0.197342	0	7	12	0	0	0	1
3	163179976	163194933	28	14957	6.565e-05	9.81992e-07	3_163179976_C/T	rs11717905	194	938	1372	1.38839	0.0302288	0.0275821	0.656581	0.731988	0.867063	0.680915	0.763804	0	11	12	0	0	0	1
3	163212555	163234488	21	21933	0.0229332	0.000503016	3_163212555_A/G	rs6762770	193	927	1384	1.40708	0.032174	0.0270496	0.651286	0.73487	0.873016	0.691849	0.764826	0	1	16	0	0	0	1
3	163331054	163345603	26	14549	0	0	3_163331054_A/G	rs7632852	1390	924	190	0.176026	0.0292098	0.0272101	0.335855	0.26513	0.125992	0.307157	0.245399	8	0	0	14	0	0	1
3	163351537	163409611	51	58074	0.096669	0.00561405	3_163351537_G/A	rs17716412	1999	443	62	0.063837	0.0917843	0.0626356	0.015885	0.170029	0.0208333	0.259443	0.149284	14	0	0	14	0	0	1
3	163416017	163436655	33	20638	0.0304142	0.000627719	3_163416017_G/C	rs2711792	1877	558	69	0.080705	0.0493134	0.0624053	0.118003	0.170029	0.0188492	0.255467	0.149284	8	0	0	9	0	0	1
3	163439623	163469249	44	29626	0.00234224	6.93934e-05	3_163439623_A/G	rs1460419	2005	437	62	0.0630762	0.0940016	0.0628967	0.0128593	0.170029	0.0198413	0.258449	0.149284	14	1	0	16	0	0	1
3	163482115	163493786	20	11671	0.00458316	5.34946e-05	3_163482115_T/G	rs2711785	2004	436	64	0.0634563	0.0935008	0.0620833	0.0128593	0.170029	0.0208333	0.258449	0.151329	3	0	0	5	0	0	1
3	163559297	163582690	28	23393	0	0	3_163559297_T/C	rs10804806	1535	795	174	0.147865	0.0882868	0.117415	0.213313	0.253602	0.447421	0.0705765	0.166667	8	0	0	12	0	0	1
3	163864750	163896698	38	31948	0.00426476	0.000136255	3_163864750_A/G	rs1920125	841	1055	608	0.41487	0.145549	0.0120201	0.761725	0.39049	0.259921	0.377734	0.358896	15	0	0	14	0	0	1
3	163915380	163936385	30	21005	0.000590938	1.24132e-05	3_163915380_A/G	rs3926031	412	1155	937	0.765285	0.0571725	0.00932289	0.787443	0.534582	0.611111	0.525845	0.482618	17	0	0	8	0	0	1
3	163947494	163963026	25	15532	4.26775e-08	6.6291e-10	3_163947494_A/C	rs4632547	412	1157	935	0.764008	0.0576354	0.00966615	0.787443	0.534582	0.612103	0.523857	0.481595	17	1	0	3	0	0	1
3	164020120	164023063	20	2943	1.22566	0.00360834	3_164020120_C/G	rs66780086	1253	914	337	0.232164	0.145141	0.0135058	0.605144	0.184438	0.236111	0.272366	0.151329	0	0	3	0	0	0	0
3	164025493	164030410	21	4917	0.0256588	0.00012619	3_164025493_C/G	rs12490329	1183	1001	320	0.243689	0.0812535	0.0547101	0.174735	0.314121	0.55754	0.267396	0.369121	6	0	0	11	0	0	1
3	164032286	164061585	43	29299	0.00194804	5.70775e-05	3_164032286_A/G	rs58130985	521	1171	812	0.631496	0.0416043	0.0345256	0.662632	0.456772	0.670635	0.451292	0.482618	15	0	0	13	0	0	1
3	164064329	164079155	28	14826	0	0	3_164064329_G/C	rs1839945	1149	1028	327	0.252856	0.0672025	0.054993	0.212557	0.317003	0.55754	0.267396	0.357873	13	0	0	5	0	0	1
3	164118947	164149557	42	30610	4.2476e-05	1.30023e-06	3_164118947_T/A	rs1375834	1210	987	307	0.234957	0.0741753	0.0749325	0.220877	0.298271	0.552579	0.208748	0.342536	7	0	0	16	0	0	1
3	164212986	164234203	35	21217	0.0150712	0.00031978	3_164212986_G/C	rs1667821	1554	818	132	0.137799	0.0206086	0.0188651	0.163389	0.292507	0.141865	0.263419	0.260736	0	7	13	0	0	0	1
3	164374674	164384972	30	10298	0.0183875	0.000189373	3_164374674_T/C	rs11917218	1713	703	88	0.106442	0.0165086	0.0158098	0.223903	0.144092	0.118056	0.23161	0.133947	3	0	0	15	0	0	1
3	164396159	164409014	52	12855	0.00921743	0.000118499	3_164396159_G/A	rs6795795	868	1171	465	0.361369	0.0431136	0.0127607	0.571861	0.475504	0.356151	0.329026	0.332311	0	25	11	0	0	0	1
3	164423750	164431873	31	8123	0.0344976	0.000280259	3_164423750_A/T	rs6548351	663	1228	613	0.480423	0.0418557	0.0236965	0.621029	0.582133	0.383929	0.468191	0.379346	6	0	0	11	0	0	1
3	164462691	164475780	47	13089	0.0090152	0.000118009	3_164462691_C/A	rs1708472	677	1223	604	0.471672	0.0382052	0.0238914	0.6059	0.582133	0.389881	0.466203	0.372188	0	21	15	0	0	0	1
3	164885790	164912904	33	27114	0.00630451	0.000170947	3_164885790_T/G	rs9881403	1538	673	293	0.167911	0.273751	0.00379594	0.629349	0.100865	0.113095	0.0984095	0.147239	19	1	0	7	0	0	1
3	165731945	165743160	26	11215	0.0201405	0.000225895	3_165731945_C/T	rs1706418	1318	938	248	0.200616	0.0448795	0.00580241	0.439486	0.210375	0.206349	0.2833	0.218814	13	0	0	3	0	0	1
3	166018852	166037097	22	18245	0.0183789	0.000335341	3_166018852_G/T	rs28795235	1039	1095	370	0.289159	0.0538711	0.0155308	0.534039	0.341499	0.252976	0.383698	0.256646	0	9	2	0	0	0	1
3	166109933	166126467	48	16534	0.0591565	0.000978153	3_166109933_A/G	rs4632505	1648	742	114	0.120109	0.0512906	0.00326701	0.340393	0.134006	0.142857	0.168986	0.115542	0	29	11	0	0	0	1
3	166130360	166144016	70	13656	3.34583e-06	4.5694e-08	3_166130360_A/G	rs7652325	1689	715	100	0.111776	0.0355345	0.00318327	0.301059	0.132565	0.141865	0.167992	0.115542	0	24	22	0	0	0	1
3	166151409	166173656	43	22247	0.0166475	0.000370373	3_166151409_T/C	rs73174640	1836	612	56	0.0845005	0.00214425	0.00179772	0.161876	0.119597	0.140873	0.159046	0.127812	0	18	14	0	0	0	1
3	166245898	166253792	21	7894	5.88996e-22	4.65012e-24	3_166245898_C/T	rs1440682	231	1050	1223	1.15608	0.0124524	0.0141233	0.66112	0.659942	0.696429	0.676938	0.798569	3	0	0	11	0	0	1
3	166270169	166279991	26	9822	0	0	3_166270169_A/T	rs9858926	448	1163	893	0.716124	0.022295	0.0206693	0.518154	0.528818	0.679563	0.545726	0.677914	0	14	8	0	0	0	1
3	166826972	166836580	58	9608	0.039321	0.000377835	3_166826972_T/G	rs6762675	853	1122	529	0.385431	0.0904686	0.0870134	0.303328	0.440922	0.268849	0.642147	0.568507	0	9	15	0	0	0	1
3	167439666	167448945	23	9279	0.836459	0.00776234	3_167439666_T/C	rs7647179	1521	786	197	0.154127	0.106375	0.0620667	0.424357	0.227666	0.291667	0.0924453	0.0756646	0	8	9	1	0	0	1
3	167770656	167783667	34	13011	0.0880087	0.00114517	3_167770656_A/G	rs6765637	1980	466	58	0.0657479	0.0451933	0.024652	0.2118	0.157061	0.0515873	0.100398	0.0408998	0	15	15	0	0	0	1
3	167784381	167796428	29	12047	0.00016566	1.99587e-06	3_167784381_T/A	rs62279564	1991	457	56	0.064091	0.0415319	0.0241873	0.202723	0.15562	0.0515873	0.100398	0.0408998	0	14	4	0	0	0	1
3	168101196	168115177	51	13981	0.00469922	6.57045e-05	3_168101196_T/C	rs11925280	1885	511	108	0.0849101	0.175808	0.0131588	0.388805	0.054755	0.0198413	0.0914513	0.0644172	14	0	0	28	0	0	1
3	169503236	169508883	21	5647	0.109888	0.000620648	3_169503236_A/C	rs11918250	1580	799	125	0.132483	0.0351955	0.0481221	0.217852	0.138329	0.350198	0.147117	0.167689	9	0	0	7	0	0	1
3	170667861	170672537	22	4676	0.0979874	0.000458287	3_170667861_C/T	rs61791160	1688	685	131	0.116597	0.0592126	0.000336973	0.347958	0.142651	0.128968	0.125249	0.134969	3	0	0	9	0	0	1
3	170674228	170678922	35	4694	2.48997	0.0116904	3_170674228_T/G	rs7355855	1623	714	167	0.132323	0.0977176	0.000473403	0.421331	0.146974	0.128968	0.126243	0.134969	0	0	0	0	0	0	0
3	171720598	171733037	45	12439	3.88347e-09	4.83104e-11	3_171720598_T/C	rs9880430	1302	871	331	0.220576	0.133045	0.0551838	0.549924	0.37464	0.194444	0.258449	0.0920245	0	15	17	0	0	0	1
3	172889217	172907208	32	17991	0.000380051	6.83788e-06	3_172889217_A/G	rs74890205	2028	438	38	0.0571874	0.0132544	0.00817268	0.14826	0.113833	0.0545635	0.0735586	0.112474	6	0	0	16	0	0	1
3	175117659	175125052	26	7393	0.0157654	0.00011657	3_175117659_C/G	rs12634869	371	1096	1037	0.86235	0.0322435	0.00167428	0.774584	0.582133	0.612103	0.558648	0.575665	0	7	13	0	0	0	1
3	176064103	176091577	88	27474	0.000104134	2.86107e-06	3_176064103_C/T	rs59322173	1672	711	121	0.117509	0.0357783	0.0437313	0.159607	0.217579	0.327381	0.126243	0.137014	23	0	0	31	0	0	1
3	176352824	176360821	27	7997	0.0530777	0.000424516	3_176352824_A/G	rs6794205	1628	660	216	0.139428	0.220835	0.0143662	0.537821	0.0619597	0.126984	0.0666004	0.146217	10	0	0	13	0	0	1
3	176464329	176473595	21	9266	0.0681702	0.000631733	3_176464329_A/T	rs9813250	51	453	2000	4.01171	0.0761199	0.00691499	0.747352	0.920749	0.96627	0.919483	0.947853	8	0	0	6	0	0	1
3	176795246	176799445	30	4199	0	0	3_176795246_G/A	rs34823371	1555	687	262	0.159468	0.231892	0.0601908	0.565809	0.168588	0.0297619	0.234592	0.0817996	0	16	8	0	0	0	1
3	176876902	176883091	41	6189	0.00881489	5.45642e-05	3_176876902_T/C	rs6806293	1730	646	128	0.109839	0.1156	0.028691	0.385023	0.126801	0.0287698	0.166998	0.110429	8	1	0	2	0	0	1
3	177214313	177229603	46	15290	0.000275083	4.2063e-06	3_177214313_T/G	rs9843778	1882	546	76	0.0809745	0.0452523	0.0588725	0.185325	0.0778098	0.235119	0.027833	0.137014	0	10	8	0	0	0	1
3	178826529	178832153	22	5624	2.54416e-07	1.43109e-09	3_178826529_T/C	rs4624543	591	908	1005	0.698086	0.240547	0.0848196	0.928896	0.524496	0.225198	0.582505	0.52454	6	0	0	14	0	0	1
3	180761700	180783216	36	21516	0.000653835	1.40686e-05	3_180761700_G/A	rs4535224	939	1041	524	0.357828	0.144307	0.0357871	0.70348	0.291066	0.419643	0.189861	0.350716	6	0	0	8	0	0	1
3	180786406	180801700	28	15294	7.08344e-07	1.08341e-08	3_180786406_G/C	rs7652865	874	996	634	0.412536	0.207546	0.0336892	0.810136	0.31268	0.420635	0.196819	0.361963	4	0	0	10	0	0	1
3	182309854	182343609	39	33755	0.00766694	0.000258805	3_182309854_G/T	rs12630311	1693	704	107	0.112225	0.0561479	0.0744039	0.170953	0.0864553	0.354167	0.107356	0.170757	0	17	9	0	0	0	1
3	183640057	183686900	93	46843	0.00195953	9.17923e-05	3_183640057_A/C	rs7647286	1093	1066	345	0.269988	0.0723708	0.0451121	0.514372	0.279539	0.436508	0.265408	0.178937	0	20	29	0	0	0	1
3	185047788	185061936	35	14148	0	0	3_185047788_A/G	rs1467053	499	1247	758	0.615367	0.0246886	0.0334968	0.545386	0.491354	0.666667	0.440358	0.599182	14	0	0	16	0	0	1
3	185545211	185553074	32	7863	0.281105	0.00221061	3_185545211_G/A	rs74428431	2044	410	50	0.0566919	0.0741945	0.0633209	0.0340393	0.0605187	0.246032	0.0367793	0.141104	5	0	0	3	0	0	1
3	189539022	189563292	56	24270	0.00338231	8.20921e-05	3_189539022_T/G	rs1424823	160	764	1580	1.80996	0.0683298	0.0207192	0.620272	0.881844	0.756944	0.875746	0.867076	22	0	0	18	0	0	1
3	189653670	189660294	23	6624	0	0	3_189653670_C/T	rs1881993	975	1056	473	0.333001	0.107932	0.0670564	0.204992	0.622478	0.268849	0.522863	0.513292	0	8	9	0	0	0	1
3	190046768	190051502	21	4734	3.35745e-05	1.58975e-07	3_190046768_T/A	rs1618821	67	643	1794	2.72265	0.0172991	0.0135518	0.893343	0.876081	0.872024	0.774354	0.801636	14	0	0	4	0	0	1
3	190160761	190165092	20	4331	0.231957	0.00100484	3_190160761_T/G	rs56315131	1714	708	82	0.105416	0.0136844	0.0121103	0.133132	0.242075	0.123016	0.197813	0.209611	4	0	0	0	0	0	0
3	190385166	190399021	30	13855	0.0358751	0.000497085	3_190385166_T/A	rs9816036	1967	489	48	0.0661316	0.0521303	0.0528976	0.0680787	0.145533	0.0208333	0.23161	0.143149	0	16	11	0	0	0	1
3	190797084	190802873	99	5789	0.247941	0.00143558	3_190797084_G/C	rs13099319	1375	910	219	0.184153	0.0634336	0.0809079	0.234493	0.174352	0.441468	0.132207	0.346626	0	15	9	0	0	0	1
3	191176428	191187076	25	10648	0.000144457	1.53832e-06	3_191176428_C/A	rs9874743	824	1162	518	0.391103	0.0294122	0.00178479	0.577912	0.35879	0.383929	0.385686	0.419223	0	5	8	0	0	0	1
3	191281382	191288435	24	7053	0.127968	0.000902687	3_191281382_A/C	rs61123810	764	1118	622	0.446334	0.109677	0.00446934	0.199697	0.585014	0.554563	0.61332	0.527607	8	0	0	11	0	0	1
3	191378004	191391121	46	13117	0	0	3_191378004_A/G	rs186064	375	1029	1100	0.907532	0.087737	0.0243476	0.854009	0.576369	0.6875	0.49503	0.52045	10	10	9	7	0	0	1
3	191457439	191465134	20	7695	0.339808	0.00261516	3_191457439_G/C	rs408085	390	1080	1034	0.846237	0.0650599	0.0536935	0.753404	0.621037	0.419643	0.724652	0.5818	0	8	6	0	0	0	1
3	191639483	191656505	68	17022	0.0485292	0.000826113	3_191639483_A/T	rs35486591	2009	423	72	0.063837	0.143924	0.00382579	0.313162	0.056196	0.030754	0.0298211	0.0541922	0	19	18	0	0	0	1
3	191972498	191977508	25	5010	0.0367651	0.00018423	3_191972498_C/T	rs2649820	107	687	1710	2.27913	0.0256396	0.0171164	0.889561	0.854467	0.714286	0.801193	0.830266	9	0	0	14	0	0	1
3	191977782	191987470	34	9688	0.440084	0.00426398	3_191977782_T/C	rs2366224	107	681	1716	2.29777	0.0265976	0.0173895	0.892587	0.854467	0.714286	0.801193	0.832311	16	0	0	14	0	0	1
3	191988954	192001931	50	12977	0	0	3_191988954_T/G	rs6768775	107	684	1713	2.28842	0.0267014	0.0172943	0.892587	0.854467	0.714286	0.798211	0.832311	10	0	0	5	0	0	1
3	192050094	192054922	20	4828	0.108165	0.00052233	3_192050094_T/A	rs2366247	1069	973	462	0.304886	0.165563	0.0590808	0.66944	0.393372	0.110119	0.279324	0.354806	0	9	5	0	0	0	1
3	192648540	192656024	20	7484	0.00726466	5.4376e-05	3_192648540_C/A	rs9868365	471	1171	862	0.685045	0.0242071	0.0244247	0.511346	0.451009	0.672619	0.610338	0.627812	8	0	0	9	0	0	1
3	192961510	192979385	29	17875	0.00413448	7.3908e-05	3_192961510_C/G	rs57407674	1968	446	90	0.0714286	0.188034	0.00382924	0.363843	0.0489914	0.0456349	0.0457256	0.0194274	3	0	0	3	0	0	1
3	193018130	193021928	20	3798	0.94044	0.00357273	3_193018130_A/G	rs59751244	1915	467	122	0.0827321	0.222399	0.00498015	0.416036	0.056196	0.046627	0.054672	0.0204499	12	0	0	4	0	0	1
3	193102965	193113845	33	10880	3.47644	0.0378271	3_193102965_G/A	rs59704760	2026	424	54	0.0594281	0.118767	0.00890881	0.281392	0.0360231	0.0565476	0.0159046	0.0633947	11	0	0	10	0	0	1
3	193228801	193233194	25	4393	0.0575921	0.00025306	3_193228801_T/C	rs73071068	2039	424	41	0.0561972	0.0498077	0.032076	0.19289	0.0893372	0	0.0725646	0.118609	0	16	6	0	0	0	1
3	193349697	193356243	24	6546	0.00647496	4.23916e-05	3_193349697_C/T	rs7634207	623	1189	692	0.528337	0.0379916	0.0114729	0.657337	0.520173	0.396825	0.516899	0.432515	0	12	7	0	0	0	1
3	194947038	194950036	23	2998	1.47773	0.00443171	3_194947038_C/T	rs2082377	760	1229	515	0.410877	0.00611693	0.00824402	0.445537	0.440922	0.462302	0.392644	0.514315	0	6	9	0	0	0	1
4	1059069	1066054	27	6985	0.000864201	6.03731e-06	4_1059069_C/G	rs6852850	181	770	1553	1.71201	0.0870977	0.0131728	0.965961	0.649856	0.647817	0.756461	0.750511	12	0	0	10	0	0	1
4	1088825	1099470	36	10645	5.68803e-07	6.05548e-09	4_1088825_A/T	rs689216	1776	567	161	0.107915	0.234139	0.0308352	0.479576	0.102305	0	0.110338	0.0746421	1	16	13	2	0	0	1
4	1290448	1294797	25	4349	0.000143962	6.26236e-07	4_1290448_C/T	rs73069965	1415	835	254	0.18322	0.114295	0.132535	0.391831	0.29683	0.422619	0.028827	0.167689	8	0	0	15	0	0	1
4	1298181	1305418	32	7237	0.0004543	3.28822e-06	4_1298181_C/T	rs11723894	1413	836	255	0.183779	0.113769	0.132047	0.391831	0.299712	0.422619	0.0298211	0.167689	17	0	0	11	0	0	1
4	2173710	2191207	113	17497	5.91111e-06	1.03433e-07	4_2173710_C/A	rs10026945	1235	926	343	0.237338	0.131955	0.0506776	0.570348	0.243516	0.373016	0.124254	0.192229	36	1	0	30	0	0	1
4	2370890	2375959	26	5069	0.000466366	2.36447e-06	4_2370890_C/G	rs3128805	307	1068	1129	0.988704	0.042593	0.0270529	0.541604	0.78098	0.776786	0.696819	0.597137	11	3	1	6	0	0	1
4	3884797	3887038	20	2241	1.15459	0.00258858	4_3884797_T/C	rs77732228	2024	431	49	0.0590534	0.0840597	0.0691056	0.0295008	0.0244957	0.240079	0.0497018	0.185072	0	1	0	0	0	0	0
4	4241355	4244284	33	2929	0	0	4_4241355_C/T	rs11734952	1159	1061	284	0.241048	0.0549157	0.00952224	0.155068	0.331412	0.436508	0.337972	0.423313	0	6	5	0	0	0	1
4	4670161	4672953	21	2792	0.0432945	0.000120921	4_4670161_A/C	rs28398848	149	823	1532	1.73372	0.0385025	0.0175231	0.884266	0.782421	0.80754	0.66501	0.707566	8	0	0	7	0	0	1
4	5170519	5180565	38	10046	0.000917722	9.22036e-06	4_5170519_C/G	rs74957939	1720	667	117	0.109691	0.0737635	0.0222674	0.0310136	0.14121	0.323413	0.208748	0.231084	0	9	2	0	0	0	1
4	5303787	5311826	38	8039	0.337576	0.00271411	4_5303787_T/G	rs10022771	1901	506	97	0.0812442	0.166903	0.00166877	0.375946	0.0662824	0.0515873	0.0427435	0.0633947	6	0	0	9	0	0	1
4	5313411	5317956	21	4545	0.425698	0.00193522	4_5313411_G/A	rs11735700	1983	427	94	0.0699977	0.214862	0.0130399	0.375189	0.0533141	0.0515873	0.0258449	0.00408998	0	5	7	0	0	0	1
4	7215009	7216345	23	1336	0	0	4_7215009_C/G	rs62289676	1492	815	197	0.159121	0.103574	0.123352	0.18003	0.324207	0.014881	0.395626	0.340491	0	1	0	0	0	0	0
4	9136011	9144741	20	8730	0.0148249	0.000129436	4_9136011_G/A	-	1433	891	180	0.166489	0.0903969	0.01568	0.456127	0.181556	0.159722	0.119284	0.246421	0	0	0	0	0	0	0
4	9409319	9419398	47	10079	0.0221985	0.000223761	4_9409319_T/C	rs28620082	1848	556	100	0.0888993	0.24104	0.026587	0.440242	0.0432277	0.0496032	0.000994036	0.095092	0	0	0	0	0	0	0
4	9588741	9601095	50	12354	0.0307	0.000379298	4_9588741_A/C	rs150736073	2034	431	39	0.0565681	0.0506521	0.0304003	0.0249622	0.159942	0.154762	0.0347913	0.177914	0	0	1	0	0	0	0
4	9950332	9955088	27	4756	0.0281506	0.000133913	4_9950332_C/T	rs4235347	1007	934	563	0.349389	0.214641	0.114886	0.720121	0.507205	0.107143	0.426441	0.223926	0	12	7	0	0	0	1
4	9956038	9963256	28	7218	0.00280304	2.02351e-05	4_9956038_C/T	rs77178346	986	950	568	0.356947	0.206887	0.109871	0.720121	0.507205	0.107143	0.428429	0.248466	0	3	12	0	0	0	1
4	11723895	11734725	20	10830	0.0458899	0.000497033	4_11723895_C/T	rs58232822	1820	617	67	0.0882077	0.0276767	0.0351635	0.186082	0.10951	0.240079	0.109344	0.0787321	0	10	7	0	0	0	1
4	12078156	12088239	49	10083	0	0	4_12078156_C/T	rs4262004	876	1122	506	0.37126	0.0745403	0.0234812	0.229198	0.45389	0.617063	0.478131	0.42229	17	0	0	15	0	0	1
4	14833487	14840529	22	7042	0.00513291	3.61511e-05	4_14833487_A/G	rs79302121	1393	909	202	0.177673	0.034457	0.0374776	0.207262	0.387608	0.33631	0.151093	0.285276	0	11	8	0	0	0	1
4	15318574	15323271	23	4697	0	0	4_15318574_G/A	rs59527142	2032	422	50	0.058181	0.0712315	0.0548742	0.0287443	0.237752	0.193452	0.0318091	0.0940695	0	4	10	0	0	0	1
4	15324806	15335766	24	10960	0.000648974	7.1134e-06	4_15324806_G/C	rs16891723	2032	422	50	0.058181	0.0712315	0.0548742	0.0287443	0.237752	0.193452	0.0318091	0.0940695	2	10	7	4	0	0	1
4	15726813	15733817	28	7004	0.182064	0.00127536	4_15726813_C/A	rs12651052	1722	628	154	0.114931	0.179387	0.207142	0.11649	0.0965418	0.501984	0.0318091	0.180982	8	0	0	7	0	0	1
4	16412375	16424551	41	12176	2.82171e-06	3.436e-08	4_16412375_G/A	rs6844661	1048	1007	449	0.306961	0.112989	0.0254554	0.632375	0.268012	0.194444	0.387674	0.303681	0	14	12	0	0	0	1
4	17133337	17145153	37	11816	0.000389694	4.60501e-06	4_17133337_A/G	rs1522079	1656	720	128	0.121032	0.056028	0.0355008	0.0877458	0.345821	0.28869	0.200795	0.129857	0	22	9	0	0	0	1
4	17302299	17308669	27	6370	0.104392	0.000665082	4_17302299_G/A	rs1528605	862	1130	512	0.377365	0.0601598	0.0817642	0.43646	0.345821	0.65377	0.379722	0.302658	0	4	9	0	0	0	1
4	18778854	18791719	26	12865	0.00678719	8.7324e-05	4_18778854_T/G	rs10939809	1937	518	49	0.0701275	0.0570331	0.0537329	0.0635401	0.224784	0.230159	0.106362	0.0378323	0	10	9	0	0	0	1
4	18961761	18992340	41	30579	0.169852	0.00519408	4_18961761_A/G	rs2537939	1887	547	70	0.0794955	0.0786996	0.0384273	0.27761	0.074928	0.0357143	0.0596421	0.175869	18	0	0	12	0	0	1
4	19102168	19125286	29	23118	4.62948e-09	1.07029e-10	4_19102168_T/G	rs28624154	1576	819	109	0.130572	0.0134728	0.0120667	0.255673	0.167147	0.12996	0.228628	0.226994	0	13	12	0	0	0	1
4	19414991	19435412	33	20421	0.00592608	0.000121022	4_19414991_G/T	rs73092917	1945	514	45	0.068574	0.0221975	0.0301518	0.13767	0.131124	0.195437	0.0606362	0.0746421	0	24	0	0	1	0	0
4	19436340	19464059	30	27719	0	0	4_19436340_G/A	rs10023377	1934	522	48	0.0703872	0.0256339	0.0351723	0.13767	0.132565	0.208333	0.0606362	0.0746421	0	20	1	0	0	0	1
4	21089521	21093002	23	3481	0.0167227	5.82285e-05	4_21089521_A/G	rs6832569	1681	719	104	0.113575	0.00859058	0.0110883	0.173979	0.151297	0.247024	0.198807	0.146217	0	11	10	0	0	0	1
4	21094522	21099363	22	4841	0.0589405	0.00028539	4_21094522_G/A	rs720853	1744	665	95	0.102938	0.00861734	0.00866034	0.142965	0.152738	0.223214	0.200795	0.135992	0	7	8	0	0	0	1
4	21134836	21140620	26	5784	0.00217958	1.26088e-05	4_21134836_A/G	rs13121781	706	1160	638	0.473561	0.0627261	0.0262846	0.66112	0.439481	0.297619	0.5	0.464213	12	0	0	14	0	0	1
4	21268825	21274295	21	5470	0.000400499	2.19113e-06	4_21268825_G/T	rs1545914	1438	896	170	0.163839	0.0154208	0.0202478	0.233737	0.243516	0.16369	0.269384	0.329243	0	13	6	0	0	0	1
4	21473196	21486747	51	13551	0	0	4_21473196_T/C	rs34945694	1934	527	43	0.0697383	0.01353	0.00698124	0.0741301	0.116715	0.108135	0.147117	0.180982	18	0	1	19	0	0	1
4	21767644	21775023	41	7379	0.0734677	0.000542192	4_21767644_A/C	rs73102038	1909	348	247	0.101056	0.492194	0.0414731	0.605144	0.056196	0	0.00298211	0	9	0	0	5	0	0	1
4	22548221	22575950	25	27729	0	0	4_22548221_A/T	rs6853963	1594	733	177	0.138613	0.148298	0.13155	0.0839637	0.318444	0.046627	0.473161	0.237219	0	14	2	0	0	0	1
4	23589517	23597148	35	7631	0	0	4_23589517_A/G	rs4697038	1609	740	155	0.132643	0.09542	0.0338791	0.0355522	0.335735	0.146825	0.349901	0.276074	8	0	0	13	0	0	1
4	27529917	27535029	24	5112	1.95789e-05	1.00107e-07	4_27529917_G/C	rs58833981	1468	764	272	0.176757	0.175098	0.196928	0.161876	0.377522	0.584325	0.163022	0.0807771	0	10	13	0	0	0	1
4	28076840	28094892	48	18052	0.128192	0.00231424	4_28076840_C/T	rs1527327	130	789	1585	1.88704	0.0705144	0.0519412	0.655825	0.792507	0.926587	0.724652	0.898773	0	11	16	0	0	0	1
4	28228618	28237059	28	8441	0.000462696	3.90608e-06	4_28228618_T/C	rs9784540	542	1195	767	0.598728	0.0329944	0.0413983	0.501513	0.462536	0.722222	0.50994	0.515337	10	0	0	13	0	0	1
4	28239262	28243461	20	4199	0.00434976	1.8269e-05	4_28239262_T/C	rs17681313	1951	505	48	0.068187	0.0414273	0.040652	0.0718608	0.148415	0.0823413	0.242545	0.0777096	9	0	0	6	0	0	1
4	28250036	28256284	32	6248	0.0560152	0.000350039	4_28250036_C/T	rs17681493	1242	1021	241	0.214408	0.0170052	0.00812847	0.220877	0.305476	0.388889	0.27833	0.334356	0	8	8	0	0	0	1
4	28256817	28265366	28	8549	0.000698908	5.97566e-06	4_28256817_C/T	rs67575578	1264	1001	239	0.209549	0.0204312	0.00817184	0.204992	0.304035	0.387897	0.277336	0.334356	0	8	9	0	0	0	1
4	28403755	28413195	28	9440	0.00128091	1.20931e-05	4_28403755_A/T	rs1510704	633	1166	705	0.529605	0.0326348	0.0197781	0.401664	0.675793	0.492063	0.501988	0.587935	0	1	1	0	0	0	0
4	28856920	28864081	22	7161	8.21407e-05	5.88292e-07	4_28856920_C/A	rs28798375	1900	550	54	0.0756322	0.0568975	0.0766205	0.127837	0.119597	0.015873	0.26839	0.122699	1	0	0	11	0	0	1
4	28950495	28961049	55	10554	0.00311915	3.29226e-05	4_28950495_G/A	rs61793459	1977	487	39	0.0636118	0.0129593	0.0174754	0.125	0.0662824	0.144841	0.0626243	0.148262	0	18	18	0	0	0	1
4	28992920	29005260	25	12340	0.00447179	5.51864e-05	4_28992920_C/T	rs35750378	1675	741	88	0.112075	0.0293868	0.038654	0.21407	0.216138	0.0625	0.254473	0.168712	0	9	7	0	0	0	1
4	29301779	29308631	20	6852	0.000900986	6.17446e-06	4_29301779_G/A	rs4331832	1669	738	97	0.114328	0.00383001	0.00221739	0.217095	0.204611	0.151786	0.172962	0.179959	6	0	0	8	0	0	1
4	29313916	29320377	26	6461	0.0183687	0.000118699	4_29313916_A/T	rs13134922	1956	511	37	0.0661316	0.0529309	0.0591396	0.0786687	0.175793	0.00198413	0.209742	0.149284	0	8	7	0	0	0	1
4	29815608	29835670	21	20062	0.022008	0.000441547	4_29815608_T/C	rs16882354	1944	504	56	0.0701275	0.0715884	0.0485466	0.242057	0.0403458	0.174603	0.0258449	0.0674847	0	6	1	0	0	0	1
4	29902831	29915682	23	12851	3.77502e-08	4.85166e-10	4_29902831_A/G	rs60914372	1081	1067	356	0.275472	0.056277	0.0190762	0.521936	0.208934	0.388889	0.2833	0.273006	0	5	12	0	0	0	1
4	30063892	30073227	37	9335	0.186058	0.00173704	4_30063892_T/C	rs4511962	1589	685	230	0.148201	0.222815	0.0094642	0.556732	0.148415	0.077381	0.140159	0.0889571	12	0	0	18	0	0	1
4	30285421	30302907	36	17486	0.0448261	0.000783874	4_30285421_C/T	rs57061834	1587	692	225	0.147698	0.183128	0.00374192	0.526475	0.152738	0.0952381	0.116302	0.129857	0	16	14	0	0	0	1
4	30418551	30429646	42	11095	0.0271724	0.000301505	4_30418551_T/C	rs12506824	1373	766	365	0.212984	0.246069	0.0241239	0.668684	0.207493	0.231151	0.084493	0.153374	0	9	14	0	0	0	1
4	31273819	31293219	63	19400	0.000490202	9.51041e-06	4_31273819_A/G	rs79627807	1606	733	165	0.134728	0.123758	0.124869	0.112708	0.0893372	0.453373	0.0974155	0.303681	20	0	0	23	0	0	1
4	31440143	31443231	26	3088	0.00124391	3.84244e-06	4_31440143_T/C	rs77860338	335	1088	1081	0.924346	0.0484418	0.0511656	0.559758	0.548991	0.581349	0.765408	0.790389	4	0	0	10	0	0	1
4	31587372	31589531	20	2159	1.43834e-05	3.10682e-08	4_31587372_G/A	rs16885364	666	1177	661	0.498007	0.0404166	0.00828721	0.344175	0.465418	0.594246	0.575547	0.555215	0	12	8	0	0	0	1
4	31590339	31596927	29	6588	7.61965e-06	5.02059e-08	4_31590339_A/G	rs61574964	674	1188	642	0.487382	0.035896	0.00660519	0.346445	0.463977	0.564484	0.576541	0.555215	0	13	11	0	0	0	1
4	31942999	31953425	23	10426	0.0691525	0.000721053	4_31942999_A/C	rs7654563	101	803	1600	1.99154	0.0142492	0.0189618	0.782905	0.884726	0.847222	0.756461	0.755624	7	0	0	8	0	0	1
4	32194600	32201732	34	7132	3.03542e-08	2.16517e-10	4_32194600_C/G	rs6849631	572	1166	766	0.583983	0.0701439	0.0394473	0.707262	0.626801	0.549603	0.404573	0.375256	11	0	0	12	0	0	1
4	32201901	32216102	39	14201	0.0666933	0.000947179	4_32201901_C/A	rs35415906	634	1149	721	0.535995	0.0779526	0.0353066	0.708018	0.62536	0.465278	0.39662	0.360941	7	0	0	10	0	0	1
4	32222067	32228848	26	6781	0.0464687	0.000315151	4_32222067_C/T	rs10024102	841	1137	526	0.388258	0.0582893	0.0279595	0.599849	0.537464	0.304563	0.343936	0.378323	6	0	0	13	0	0	1
4	32235476	32250935	47	15459	0.000269479	4.16614e-06	4_32235476_T/C	rs1466678	872	1137	495	0.369143	0.0488593	0.0291395	0.56354	0.538905	0.301587	0.342942	0.367076	18	0	0	19	0	0	1
4	32331379	32339300	29	7921	0	0	4_32331379_A/G	rs9994740	1453	856	195	0.165603	0.0613326	0.0590465	0.357791	0.285303	0.316468	0.0675944	0.192229	0	17	10	0	0	0	1
4	32400658	32419840	59	19182	5.92486e-05	1.13657e-06	4_32400658_G/A	rs9884796	386	1020	1098	0.897321	0.0800612	0.0542459	0.798033	0.697406	0.69246	0.418489	0.570552	4	0	0	2	0	0	1
4	32467371	32474296	24	6925	2.79337e-08	1.93468e-10	4_32467371_A/G	rs75370889	1998	464	42	0.061435	0.0490309	0.0542598	0.177761	0.201729	0.0714286	0.00894632	0.0940695	11	0	0	8	0	0	1
4	32541768	32547468	29	5700	9.8322e-05	5.60534e-07	4_32541768_C/T	rs61794492	1681	689	134	0.118119	0.109557	0.148749	0.19062	0.0475504	0.384921	0.0258449	0.263804	0	9	5	0	0	0	1
4	32643476	32646843	23	3367	0.522939	0.00176126	4_32643476_C/T	rs28676705	1585	787	132	0.132803	0.047341	0.0357476	0.316944	0.161383	0.281746	0.140159	0.097137	7	0	0	4	0	0	1
4	32653478	32660163	36	6685	0.522939	0.00349637	4_32653478_A/T	rs56329633	1213	1048	243	0.220783	0.0123835	0.00833997	0.246596	0.246398	0.340278	0.327038	0.373211	0	3	1	0	0	0	0
4	32983007	32991480	41	8473	0.00195144	1.65365e-05	4_32983007_T/C	rs60761518	1864	536	104	0.087242	0.141922	0.0295571	0.363086	0.103746	0.00694444	0.119284	0.0664622	17	0	0	18	0	0	1
4	33315205	33354715	78	39510	3.74055e-11	1.47793e-12	4_33315205_T/C	rs2585926	228	756	1520	1.56601	0.146605	0.0394298	0.503782	0.762248	0.919643	0.907555	0.778119	29	1	0	28	0	0	1
4	33708304	33721662	27	13358	0.0927124	0.00123854	4_33708304_C/A	rs10030710	1419	853	232	0.178407	0.0656234	0.0541336	0.391831	0.226225	0.361111	0.116302	0.164622	5	0	0	10	0	0	1
4	33723783	33754903	62	31120	0	0	4_33723783_C/T	rs2120677	1409	850	245	0.182661	0.0739821	0.0476117	0.422844	0.230548	0.343254	0.116302	0.161554	14	0	0	22	0	0	1
4	34322194	34340572	36	18378	0.0466136	0.000856712	4_34322194_G/T	rs13135298	1499	828	177	0.154469	0.0590861	0.031969	0.376702	0.207493	0.282738	0.101392	0.156442	8	0	0	8	0	0	1
4	34347117	34354997	21	7880	0.0604213	0.000476181	4_34347117_A/G	rs1425502	1468	752	284	0.178959	0.205454	0.0347121	0.583207	0.204611	0.0555556	0.134195	0.220859	0	8	11	0	0	0	1
4	34505220	34512734	29	7514	7.35501e-10	5.52729e-12	4_34505220_T/C	rs6846763	1914	380	210	0.095057	0.405863	0.0203367	0.548411	0.0590778	0.00992063	0.00198807	0.0224949	9	0	0	2	0	0	1
4	34978206	34994307	27	16101	0.0023633	3.80538e-05	4_34978206_C/T	rs67653579	1534	824	146	0.143371	0.0201358	0.0242119	0.261725	0.168588	0.310516	0.157058	0.186094	12	0	0	4	0	0	1
4	35335932	35341935	30	6003	0.0159814	9.59526e-05	4_35335932_C/T	rs2889085	143	875	1486	1.65676	0.0297517	0.0234461	0.842663	0.68732	0.66369	0.771372	0.829243	8	0	0	6	0	0	1
4	35345748	35349245	23	3497	0	0	4_35345748_T/C	rs11945212	142	879	1483	1.65305	0.0289726	0.0223246	0.842663	0.68732	0.665675	0.769384	0.827198	6	0	0	6	0	0	1
4	35349564	35356716	25	7152	0	0	4_35349564_G/T	rs6856177	141	880	1483	1.65491	0.0288111	0.0221899	0.842663	0.688761	0.665675	0.769384	0.827198	10	0	0	7	0	0	1
4	35465095	35476087	28	10992	0.0335804	0.000369149	4_35465095_G/A	rs4859301	1235	1004	265	0.220783	0.0475351	0.0101978	0.153555	0.404899	0.333333	0.303181	0.4182	0	12	8	0	0	0	1
4	35495394	35509328	88	13934	0.00151681	2.11367e-05	4_35495394_T/C	rs7682195	1347	897	260	0.197299	0.0943378	0.00891096	0.0612708	0.399135	0.333333	0.311133	0.419223	0	31	18	0	0	0	1
4	35510674	35514147	31	3473	0.0231845	8.05428e-05	4_35510674_T/C	rs13142792	739	1136	629	0.457919	0.0418071	0.0547809	0.511346	0.536023	0.292659	0.465209	0.596115	9	0	0	8	0	0	1
4	35516255	35522896	44	6641	0.0230839	0.000153323	4_35516255_T/C	rs6814075	807	1141	556	0.408893	0.0421071	0.0523283	0.401664	0.525937	0.299603	0.465209	0.600204	5	12	13	8	0	0	1
4	35526202	35567744	163	41542	0.00148652	6.17546e-05	4_35526202_G/T	rs13134768	81	631	1792	2.65763	0.0569092	0.0361079	0.725416	0.884726	0.977183	0.845924	0.824131	50	15	4	43	0	0	1
4	35569342	35578147	32	8805	0.0595867	0.00052472	4_35569342_G/A	rs6833551	1684	698	122	0.115839	0.0850232	0.0494116	0.344932	0.135447	0.0188492	0.159046	0.217791	0	15	10	0	0	0	1
4	35578928	35584912	29	5984	0.485156	0.00290366	4_35578928_C/T	rs11936239	1690	694	120	0.114629	0.0844652	0.0477871	0.343419	0.135447	0.0188492	0.158052	0.212679	0	12	9	0	0	0	1
4	35602360	35620743	44	18383	0.0157799	0.000290098	4_35602360_G/A	rs73805995	1616	720	168	0.133603	0.125559	0.0479975	0.427383	0.139769	0.0208333	0.159046	0.217791	26	0	0	10	0	0	1
4	35699828	35720167	20	20339	0	0	4_35699828_T/C	rs11721424	880	1207	417	0.34395	0.0137821	0.0173476	0.434947	0.523055	0.335317	0.375746	0.395706	0	15	1	0	0	0	1
4	35907481	35914795	22	7314	0.580377	0.00424546	4_35907481_C/A	rs1655049	1776	665	63	0.0937871	0.0239571	0.0161516	0.229198	0.0965418	0.0793651	0.17495	0.168712	0	5	1	0	0	0	1
4	36353409	36358251	23	4842	0	0	4_36353409_A/G	rs11944990	98	621	1785	2.56487	0.0453797	0.0539568	0.774584	0.857349	0.985119	0.78827	0.803681	10	0	0	7	0	0	1
4	36585232	36600516	22	15284	7.04814e-09	1.07731e-10	4_36585232_C/G	rs10020538	82	640	1782	2.61443	0.0316807	0.0265949	0.76475	0.805476	0.943452	0.880716	0.814928	0	3	9	0	0	0	1
4	36622109	36625692	22	3583	1.94098e-11	6.95646e-14	4_36622109_T/C	rs13111439	736	1232	536	0.426036	0.0085989	0.0111725	0.476551	0.393372	0.457341	0.531809	0.41411	0	10	10	0	0	0	1
4	36626685	36639300	59	12615	1.07854e-06	1.36069e-08	4_36626685_A/C	rs7659486	978	1151	375	0.305922	0.0201658	0.0106609	0.290469	0.410663	0.485119	0.348907	0.400818	0	19	24	0	0	0	1
4	36904065	36909238	21	5173	0.0702197	0.000363317	4_36904065_G/A	rs59416772	1969	382	153	0.0796296	0.388239	0.032062	0.494705	0.0446686	0	0.00298211	0	0	1	2	0	0	0	0
4	37049187	37062846	34	13659	0.0647524	0.000884517	4_37049187_T/C	rs1957737	97	636	1771	2.51687	0.0393904	0.0347939	0.751891	0.75072	0.87996	0.850895	0.940695	0	18	10	0	0	0	1
4	37707527	37714032	23	6505	0.0857581	0.000557942	4_37707527_T/C	rs6834518	1950	510	44	0.0678005	0.0355075	0.0363943	0.181543	0.12536	0.00793651	0.151093	0.113497	0	7	9	0	0	0	1
4	37758427	37761192	20	2765	0.201044	0.000556088	4_37758427_T/C	rs17496030	1967	493	44	0.0656201	0.0186571	0.0051406	0.0521936	0.151297	0.104167	0.135189	0.169734	7	0	0	12	0	0	1
4	37841851	37850701	25	8850	0.102397	0.000906312	4_37841851_C/T	rs3829705	1918	526	60	0.0740486	0.0524629	0.0563531	0.205749	0.142651	0.198413	0.026839	0.0490798	0	8	8	0	0	0	1
4	38202684	38207169	22	4485	1.37797	0.00618159	4_38202684_C/T	rs55977510	1421	921	162	0.165427	0.0198503	0.0122095	0.175492	0.283862	0.212302	0.343936	0.261759	0	10	13	0	0	0	1
4	38873694	38879567	30	5873	0.00421419	2.47541e-05	4_38873694_T/C	rs73236653	1611	769	124	0.127412	0.0495334	0.032491	0.318457	0.206052	0.0863095	0.247515	0.119632	0	9	8	0	0	0	1
4	39113309	39127670	30	14361	3.77576e-05	5.42275e-07	4_39113309_G/A	rs3796510	679	1183	642	0.485439	0.0372717	0.00596586	0.34115	0.596542	0.49504	0.576541	0.534765	11	0	0	7	0	0	1
4	39149631	39160428	22	10797	0.0319666	0.000345176	4_39149631_T/C	rs2566167	1352	978	174	0.180065	0.0143865	0.0182214	0.291225	0.239193	0.170635	0.322068	0.285276	0	7	6	0	0	0	1
4	41196963	41201583	21	4620	0.14783	0.000683121	4_41196963_A/T	rs75579751	1703	645	156	0.118119	0.128851	0.0178359	0.419062	0.175793	0.0644841	0.134195	0.0828221	0	7	6	0	0	0	1
4	41584987	41588939	22	3952	0.0212603	8.40418e-05	4_41584987_A/G	rs6840482	1192	678	634	0.317766	0.420825	0.0883639	0.887292	0.175793	0.0882937	0.166998	0.402863	6	0	0	11	0	0	1
4	42002961	42014429	20	11468	2.7019e-13	3.0988e-15	4_42002961_C/T	rs2581452	514	634	1356	1.00662	0.38367	0.0408324	0.19289	0.802594	0.958333	0.776342	0.804703	5	0	0	5	0	0	1
4	42016101	42033177	33	17076	0.00193326	3.30143e-05	4_42016101_T/C	rs2581425	517	631	1356	1.0039	0.389161	0.0404681	0.188351	0.805476	0.958333	0.777336	0.804703	11	0	0	11	0	0	1
4	42034617	42088366	62	53749	0.0138715	0.000745591	4_42034617_C/T	rs11725865	523	606	1375	1.01574	0.413306	0.037996	0.175492	0.808357	0.960317	0.789264	0.819018	17	0	0	17	0	0	1
4	42606975	42620473	66	13498	0	0	4_42606975_T/C	rs11732989	1750	644	110	0.104247	0.0688416	0.0595458	0.0854766	0.247839	0.0446429	0.280318	0.257669	6	23	26	6	0	0	1
4	42667722	42687829	96	20107	0.0137575	0.000276636	4_42667722_G/A	rs2575497	1889	535	80	0.0805704	0.0891347	0.0205999	0.301815	0.0850144	0.136905	0.0337972	0.0664622	24	14	0	18	0	0	1
4	42733332	42743281	40	9949	0.887672	0.00883234	4_42733332_T/G	rs1975859	1277	869	358	0.231522	0.187817	0.000564189	0.652799	0.18732	0.186508	0.197813	0.209611	0	13	9	0	0	0	1
4	42750404	42755825	20	5421	0.00714985	3.87665e-05	4_42750404_A/T	rs10000801	1263	844	397	0.243027	0.212138	0.000646763	0.687595	0.190202	0.185516	0.202783	0.210634	0	1	12	0	0	0	1
4	42768891	42774780	24	5889	0.0144861	8.53229e-05	4_42768891_G/A	rs10034743	1274	841	389	0.238861	0.208839	0.000366531	0.68003	0.190202	0.185516	0.203777	0.200409	0	1	1	0	0	0	0
4	43149173	43154488	33	5315	0.000378646	2.01288e-06	4_43149173_T/G	rs4568269	154	758	1592	1.84897	0.10658	0.00755352	0.568079	0.815562	0.87004	0.858847	0.903885	5	0	0	4	0	0	1
4	43157784	43170203	40	12419	2.13711e-05	2.65429e-07	4_43157784_G/T	rs13152480	1477	868	159	0.155154	0.026583	0.0307055	0.2882	0.103746	0.282738	0.171968	0.281186	16	0	0	10	0	0	1
4	43725019	43741944	38	16925	1.70741e-05	2.88997e-07	4_43725019_T/C	rs7690152	685	1027	792	0.544639	0.157899	0.0225301	0.206505	0.527378	0.736111	0.635189	0.604294	14	8	0	2	0	0	1
4	43951903	43958025	23	6122	0.000462564	2.83228e-06	4_43951903_G/C	rs4356941	468	1180	856	0.683365	0.0288474	0.0196679	0.675492	0.674352	0.554563	0.501988	0.477505	0	15	3	0	0	0	1
4	44654931	44663224	28	8293	0.0194362	0.000161204	4_44654931_C/T	rs1491314	774	1157	573	0.425693	0.0334709	0.0248756	0.357791	0.527378	0.401786	0.605368	0.460123	0	13	8	0	0	0	1
4	44664590	44721410	42	56820	8.39357e-05	4.76931e-06	4_44664590_T/C	rs28534611	828	1147	529	0.393329	0.0510939	0.0237894	0.288956	0.520173	0.401786	0.602386	0.461145	0	23	12	0	0	0	1
4	44735574	44760217	28	24643	0.0289099	0.000712456	4_44735574_T/C	rs2130913	851	1157	496	0.375831	0.0441072	0.0175095	0.283661	0.494236	0.400794	0.575547	0.458078	0	5	13	0	0	0	1
4	44864998	44869876	21	4878	0.000397817	1.94095e-06	4_44864998_G/T	rs62410896	877	1184	443	0.35228	0.0205001	0.0271869	0.433434	0.334294	0.309524	0.469185	0.49182	0	4	7	0	0	0	1
4	44956384	44962715	44	6331	3.54936e-29	2.24746e-31	4_44956384_C/T	rs11938675	1561	808	135	0.13715	0.0324477	0.0435946	0.240545	0.217579	0.329365	0.107356	0.172802	0	16	11	0	0	0	1
4	44977595	44981694	25	4099	0	0	4_44977595_T/C	rs17608517	1612	768	124	0.127255	0.0327587	0.0436365	0.19289	0.214697	0.329365	0.105368	0.177914	0	22	2	0	0	0	1
4	44986382	44995858	33	9476	0.00590698	5.59804e-05	4_44986382_G/A	rs28712193	1109	1025	370	0.272125	0.0944041	0.00658515	0.114221	0.416427	0.382937	0.481113	0.465235	0	6	11	0	0	0	1
4	45069869	45092364	51	22495	8.1804e-06	1.84026e-07	4_45069869_G/A	rs7654727	80	648	1776	2.59901	0.0462725	0.0582	0.863086	0.82853	0.963294	0.803181	0.720859	19	0	0	15	0	0	1
4	46745154	46754014	57	8860	0.0857213	0.000759577	4_46745154_C/T	rs6812095	954	1147	403	0.31964	0.0370157	0.0223234	0.274584	0.448127	0.439484	0.323062	0.522495	11	0	0	10	0	0	1
4	46891749	46941709	60	49960	0.0323319	0.00161533	4_46891749_C/T	rs10517169	1505	844	155	0.149715	0.0217134	0.0271093	0.205749	0.148415	0.313492	0.291252	0.173824	3	26	14	0	0	0	1
4	47608740	47625424	62	16684	0.101299	0.00169018	4_47608740_C/A	rs28424168	1491	880	133	0.148369	0.0346056	0.0470784	0.246596	0.345821	0.116071	0.295229	0.169734	0	24	15	1	0	0	1
4	47628033	47641560	57	13527	0.0141473	0.000191384	4_47628033_G/A	rs4586905	1522	852	130	0.14271	0.0371737	0.049945	0.214826	0.357349	0.116071	0.295229	0.169734	0	24	12	0	0	0	1
4	48171055	48178208	36	7153	5.57431e-14	3.98786e-16	4_48171055_A/C	rs7668350	693	1021	790	0.540299	0.172411	0.1717	0.333585	0.492795	0.892857	0.357853	0.570552	11	0	0	15	0	0	1
4	53379332	53430214	47	50882	0.00429497	0.000218541	4_53379332_A/G	rs10011631	1602	727	175	0.136988	0.117693	0.106949	0.377458	0.0590778	0.173611	0.0357853	0.333333	0	19	7	0	0	0	1
4	55167165	55172694	35	5529	0.0577456	0.000319333	4_55167165_C/T	rs11935178	338	465	1701	1.69457	0.454254	0.0381257	0.304841	0.889049	0.999008	0.893638	0.962168	0	2	3	0	0	0	1
4	55278067	55290112	60	12045	0.00758427	9.13601e-05	4_55278067_C/T	rs11941939	2029	407	68	0.0608063	0.155708	0.0300643	0.307867	0.0720461	0	0.0715706	0.0143149	0	14	13	0	0	0	1
4	55290683	55304502	54	13819	0.0157817	0.000218103	4_55290683_C/T	rs55792686	2037	401	66	0.0595531	0.150017	0.0300643	0.300303	0.0720461	0	0.0715706	0.0143149	0	10	7	0	0	0	1
4	55429416	55526646	81	97230	0.00963934	0.000937242	4_55429416_A/G	rs1047354	1036	1048	420	0.302564	0.0866769	0.0293882	0.172466	0.448127	0.572421	0.342942	0.436605	20	0	0	34	0	0	1
4	55534788	55558261	24	23473	0.000361094	8.47633e-06	4_55534788_G/T	rs13152173	1036	1049	419	0.302307	0.0863634	0.0291246	0.172466	0.448127	0.571429	0.342942	0.436605	3	0	0	11	0	0	1
4	56882854	56894591	58	11737	0.400617	0.00470244	4_56882854_C/A	rs6818002	1893	541	70	0.0786919	0.0877466	0.101238	0.091528	0.0677233	0.257937	0.00497018	0.253579	0	3	3	0	0	0	1
4	57291606	57304067	55	12461	2.16146e-05	2.69361e-07	4_57291606_G/A	rs6832518	1933	500	71	0.0735227	0.0675272	0.0296984	0.25643	0.0576369	0.14881	0.0248509	0.0899796	0	3	9	0	0	0	1
4	57524657	57543262	23	18605	0.0252887	0.000470521	4_57524657_G/C	rs144904632	2050	396	58	0.0569395	0.121322	0.097384	0.0136157	0.165706	0.285714	0.0119284	0.0807771	0	10	0	2	0	0	1
4	57615590	57619949	28	4359	1.61738e-41	7.05178e-44	4_57615590_C/T	rs79244926	2040	404	60	0.05843	0.110666	0.101167	0.03177	0.168588	0.282738	0.00994036	0.0715746	0	9	8	0	0	0	1
4	57620125	57624342	40	4217	1.61738e-41	6.82212e-44	4_57620125_A/G	rs187823380	2033	386	63	0.0575022	0.115468	0.101167	0.0242567	0.167147	0.282738	0.00994036	0.0715746	0	0	0	0	0	0	0
4	57624763	57629833	40	5070	0.000690123	3.49961e-06	4_57624763_T/A	rs150385751	2055	390	59	0.0564444	0.118519	0.101167	0.0204236	0.167147	0.282738	0.00994036	0.0715746	0	9	2	0	0	0	1
4	57701863	57707044	107	5181	3.94559e-09	2.04461e-11	4_57701863_G/A	rs13114778	811	1137	556	0.407575	0.0592036	0.0301024	0.289713	0.537464	0.616071	0.494036	0.383436	0	31	22	0	0	0	1
4	58095926	58108621	52	12695	0.0908105	0.00115293	4_58095926_C/T	rs1395875	608	1231	665	0.523294	0.0132458	0.0145249	0.468986	0.623919	0.489087	0.560636	0.461145	18	0	0	19	0	0	1
4	58108705	58113332	26	4627	0.0519792	0.00024056	4_58108705_A/G	rs17827100	601	1230	673	0.529605	0.0123041	0.0143841	0.479576	0.623919	0.489087	0.560636	0.462168	13	0	0	7	0	0	1
4	58290704	58293880	20	3176	0.00886332	2.81588e-05	4_58290704_A/G	rs55646195	1825	598	81	0.0894539	0.0773231	0.0308423	0.0189107	0.291066	0.0982143	0.243539	0.193252	4	0	0	1	0	0	1
4	58328406	58347939	47	19533	0.0259958	0.000507802	4_58328406_A/G	rs28654143	973	1156	375	0.307221	0.0495157	0.0519618	0.472012	0.491354	0.4375	0.289264	0.213701	0	5	11	0	0	0	1
4	58431713	58467716	50	36003	1.60351e-05	5.77326e-07	4_58431713_T/C	rs7679382	1455	836	213	0.168446	0.102866	0.0603277	0.440242	0.29683	0.0367063	0.228628	0.211656	12	2	0	17	0	0	1
4	59168554	59185817	64	17263	0.00045237	7.80971e-06	4_59168554_A/G	rs2221317	247	1064	1193	1.10719	0.0277773	0.0103943	0.797277	0.566282	0.640873	0.657058	0.711656	30	0	2	16	0	0	1
4	59187118	59196967	54	9849	0.000291565	2.87191e-06	4_59187118_G/A	rs201366914	249	1063	1192	1.1041	0.0276357	0.0103159	0.79652	0.564841	0.640873	0.658052	0.709611	18	0	0	15	0	0	1
4	59309945	59318112	24	8167	0.0136565	0.000111546	4_59309945_A/G	rs17089559	932	1159	413	0.328316	0.0400347	0.0148844	0.537065	0.348703	0.281746	0.322068	0.43456	9	0	0	11	0	0	1
4	59560667	59564566	20	3899	2.59944e-12	1.01378e-14	4_59560667_C/G	rs34420256	993	1075	436	0.318033	0.0969192	0.0604997	0.581694	0.204611	0.491071	0.22167	0.325153	9	0	0	8	0	0	1
4	60143670	60175377	59	31707	0.0500271	0.00158626	4_60143670_G/A	rs2044024	2030	437	37	0.0568157	0.067359	0.0450586	0.0204236	0.0619597	0.231151	0.0596421	0.151329	9	0	0	20	0	0	1
4	60402396	60421879	55	19483	0.000751312	1.46386e-05	4_60402396_A/G	rs6818505	102	786	1615	2.02828	0.0432009	0.0269565	0.693939	0.897695	0.768849	0.908549	0.805726	0	8	11	0	0	0	1
4	60432832	60444653	57	11821	0.000185725	2.19564e-06	4_60432832_T/C	rs73207955	1321	919	264	0.203173	0.120157	0.0187377	0.539334	0.175793	0.27877	0.134195	0.200409	0	0	1	0	0	0	0
4	60467972	60476587	24	8615	5.10211e-12	4.39598e-14	4_60467972_C/T	rs4544735	51	522	1931	3.51282	0.0488632	0.0461064	0.793495	0.920749	0.997024	0.866799	0.837423	7	0	0	3	0	0	1
4	60478094	60482391	32	4297	7.74452e-12	3.3286e-14	4_60478094_A/C	rs10002097	54	537	1913	3.38217	0.0533888	0.0456028	0.778366	0.920749	0.996032	0.867793	0.836401	9	0	0	10	0	0	1
4	60507002	60511527	32	4525	0.00297958	1.34856e-05	4_60507002_A/G	rs12500215	1739	581	184	0.116901	0.226577	0.167356	0.01059	0.279539	0.52381	0.0954274	0.119632	7	1	0	7	0	0	1
4	60533130	60541458	22	8328	1.10461e-05	9.2003e-08	4_60533130_C/G	rs6551567	1399	828	277	0.190568	0.196904	0.0277507	0.59531	0.0850144	0.238095	0.107356	0.192229	0	18	0	0	1	0	0
4	60552733	60567685	43	14952	0.0934816	0.00139783	4_60552733_T/C	rs7694532	1102	969	433	0.289159	0.132923	0.134416	0.53177	0.34438	0.559524	0.148111	0.184049	8	0	0	29	0	0	1
4	60981866	60985865	24	3999	0.0250145	0.000100058	4_60981866_T/C	rs10014728	2070	325	109	0.0608063	0.300467	0.0180466	0.392587	0.0288184	0	0.000994036	0.00306748	0	5	11	0	0	0	1
4	61155379	61168918	53	13539	0.0131484	0.000178029	4_61155379_C/T	rs13148446	1369	943	192	0.18025	0.041889	0.0353627	0.364599	0.216138	0.110119	0.304175	0.284254	0	24	13	0	0	0	1
4	61171185	61181384	36	10199	0.00368484	3.75854e-05	4_61171185_A/G	rs10434216	1360	953	191	0.181732	0.0421642	0.0347175	0.368381	0.216138	0.112103	0.304175	0.285276	0	18	10	0	0	0	1
4	61738395	61765315	113	26920	0.0126203	0.000339751	4_61738395_C/T	rs57192573	2050	406	48	0.0557035	0.0983543	0.0333083	0.247352	0.0345821	0.110119	0.0208748	0.0194274	0	10	12	0	0	0	1
4	62175671	62191162	33	15491	7.48785e-11	1.16002e-12	4_62175671_G/A	rs79398017	1943	523	38	0.0679292	0.0136534	0.00921682	0.0771558	0.0878963	0.177579	0.11332	0.146217	0	6	7	0	0	0	1
4	62362759	62369439	21	6680	5.89075e-05	3.93561e-07	4_62362759_T/G	rs9995373	1537	797	170	0.146861	0.0703088	0.0891335	0.297277	0.15562	0.0297619	0.293241	0.317996	10	0	0	5	0	0	1
4	62559975	62572099	42	12124	0.000532367	6.45494e-06	4_62559975_G/T	rs13143069	1463	792	249	0.17348	0.154236	0.112154	0.0786687	0.429395	0.0823413	0.477137	0.332311	10	0	0	10	0	0	1
4	62782832	62789369	70	6537	0.000449297	2.9375e-06	4_62782832_C/G	rs72630588	1900	530	74	0.078291	0.106608	0.0289397	0.310893	0.0317003	0.0882937	0.0258449	0.132924	20	0	0	29	0	0	1
4	63211817	63237997	29	26180	0	0	4_63211817_A/G	rs77080743	1897	532	75	0.0788257	0.0747373	0.00764844	0.288956	0.0821326	0.0525794	0.116302	0.0746421	5	3	6	4	0	0	1
4	63279958	63288633	34	8675	0.00328711	2.8519e-05	4_63279958_T/C	rs10000372	976	890	632	0.378958	0.173994	0.061358	0.733687	0.315562	0.493056	0.184	0.294057	8	0	0	12	0	0	1
4	63652487	63668767	44	16280	6.26419e-24	1.01987e-25	4_63652487_G/A	rs2124787	166	451	1887	2.69796	0.341929	0.0136262	0.490166	0.943804	0.999008	0.971173	0.9591	0	17	13	0	0	0	1
4	63669037	63674704	24	5667	0.255091	0.00144586	4_63669037_G/A	rs6826978	132	458	1914	2.96814	0.301753	0.0128931	0.534796	0.946686	0.999008	0.971173	0.9591	0	8	8	0	0	0	1
4	63965211	63989269	41	24058	0.000202371	4.86885e-06	4_63965211_T/C	rs13143880	804	1032	668	0.448485	0.123551	0.156193	0.397126	0.338617	0.800595	0.314115	0.49591	0	17	8	0	0	0	1
4	63989728	64002003	21	12275	0.000394984	4.84882e-06	4_63989728_G/T	rs12640150	805	1028	671	0.449204	0.124727	0.15723	0.395613	0.338617	0.801587	0.313121	0.5	0	8	7	0	0	0	1
4	64448823	64457809	26	8986	0.00556957	5.00538e-05	4_64448823_G/A	rs10014569	1811	641	52	0.0873798	0.0348988	0.0422783	0.198185	0.0864553	0.244048	0.0924453	0.0858896	0	11	9	0	0	0	1
4	64463858	64470890	20	7032	2.07883e-06	1.46204e-08	4_64463858_T/G	rs201342888	1748	691	65	0.0980416	0.0338504	0.0356798	0.227685	0.0965418	0.248016	0.107356	0.097137	0	8	8	0	0	0	1
4	64487112	64517764	91	30652	3.49521e-05	1.07139e-06	4_64487112_C/T	rs28504626	1856	604	44	0.0801668	0.0185822	0.0251709	0.136914	0.0965418	0.227183	0.116302	0.100204	0	33	34	0	0	0	1
4	64657087	64666172	45	9085	0.000467025	4.24339e-06	4_64657087_C/T	rs1425384	652	1250	602	0.480423	0.00526338	0.00690491	0.47882	0.54755	0.529762	0.44334	0.47137	0	10	16	0	0	0	1
4	64668376	64672078	27	3702	0.000467025	1.7294e-06	4_64668376_T/C	rs77977112	652	1249	603	0.480807	0.00538554	0.00709466	0.479576	0.54755	0.530754	0.442346	0.47137	0	5	5	0	0	0	1
4	64673838	64677870	30	4032	0	0	4_64673838_C/A	rs6846339	614	1238	652	0.51541	0.0079996	0.00672264	0.553707	0.541787	0.527778	0.440358	0.469325	0	1	8	0	0	0	1
4	64948772	64953151	28	4379	0	0	4_64948772_A/G	rs10517913	1739	689	76	0.100912	0.0145552	0.0141472	0.2118	0.0979827	0.130952	0.147117	0.217791	0	11	13	0	0	0	1
4	64987655	64994512	20	6857	0.00598248	4.10278e-05	4_64987655_T/C	rs6830454	301	1125	1078	0.949913	0.0207665	0.0260868	0.683812	0.585014	0.547619	0.724652	0.705521	1	1	0	13	0	0	1
4	65398540	65413518	21	14978	0.00126228	1.89077e-05	4_65398540_T/G	rs1580028	111	723	1670	2.14974	0.0430372	0.0239912	0.70121	0.791066	0.814484	0.843936	0.937628	1	2	6	6	0	0	1
4	65836246	65848238	21	11992	7.72526e-06	9.2649e-08	4_65836246_A/G	rs10034561	637	1155	712	0.530877	0.0397456	0.0533677	0.532526	0.402017	0.694444	0.44831	0.45501	0	7	9	0	0	0	1
4	65848571	65855010	22	6439	0.0158476	0.000102058	4_65848571_G/A	rs17755998	679	1162	663	0.493651	0.040442	0.053279	0.467474	0.397695	0.69246	0.447316	0.456033	0	10	12	0	0	0	1
4	66128326	66136314	35	7988	0.0219109	0.000175046	4_66128326_T/C	rs2726317	803	1165	536	0.403645	0.0707539	0.0775813	0.35174	0.456772	0.698413	0.413519	0.342536	9	3	2	7	0	0	1
4	66455712	66469933	31	14221	4.20887e-06	5.98586e-08	4_66455712_T/C	rs59995554	791	1233	480	0.38952	0.0226843	0.00682237	0.548411	0.449568	0.35119	0.373757	0.435583	8	0	0	1	0	0	1
4	67091602	67118340	21	26738	0.0200741	0.000536761	4_67091602_T/G	rs6820613	62	524	1918	3.3642	0.0213404	0.0236593	0.82829	0.880403	0.818452	0.950298	0.892638	3	2	6	0	0	0	1
4	67510349	67539706	30	29357	0.00566504	0.000166314	4_67510349_G/A	rs2646290	235	1029	1240	1.17045	0.0313401	0.0290081	0.619516	0.753602	0.827381	0.625249	0.719836	0	8	5	1	0	0	1
4	67647898	67675695	20	27797	0	0	4_67647898_C/T	rs13122780	1680	722	102	0.113425	0.0227856	0.0311197	0.19062	0.229107	0.174603	0.257455	0.0817996	0	6	1	0	0	0	1
4	68042422	68047142	20	4720	1.03986e-34	4.90919e-37	4_68042422_C/T	rs893481	398	971	1135	0.917091	0.131009	0.0588077	0.402421	0.544669	0.865079	0.73161	0.739264	3	0	0	6	0	0	1
4	68048832	68053899	22	5067	0	0	4_68048832_G/T	rs6846705	368	977	1159	0.961763	0.117353	0.0586155	0.433434	0.54755	0.865079	0.729622	0.752556	9	0	0	8	0	0	1
4	69071215	69079589	41	8374	0.00135107	1.13152e-05	4_69071215_T/C	rs4400060	652	1157	695	0.517473	0.0901344	0.0438402	0.710287	0.350144	0.60119	0.355865	0.41002	6	9	1	0	0	0	1
4	69080286	69101921	78	21635	0.000208644	4.51422e-06	4_69080286_A/G	rs4632729	300	1077	1127	0.993143	0.0412292	0.0287064	0.773828	0.680115	0.724206	0.514911	0.601227	19	17	5	1	0	0	1
4	69152056	69157062	29	5006	0.00203165	1.01725e-05	4_69152056_G/A	rs76437914	1600	779	125	0.129304	0.0136638	0.0129867	0.164902	0.131124	0.253968	0.209742	0.258691	7	0	0	11	0	0	1
4	69164116	69172627	35	8511	0.0901084	0.000767003	4_69164116_A/C	rs12640790	1277	977	250	0.209148	0.0491017	0.0667121	0.315431	0.237752	0.473214	0.177932	0.244376	6	0	0	2	0	0	1
4	69230198	69257685	21	27487	0.00509704	0.000140107	4_69230198_A/G	rs12511091	1523	848	133	0.143041	0.0414155	0.0205596	0.339637	0.207493	0.113095	0.156064	0.255624	2	0	0	0	0	0	0
4	69523240	69524503	21	1263	4.80076e-06	6.06816e-09	4_69523240_C/G	rs11249444	1166	1051	286	0.239876	0.00623826	0.0075456	0.345688	0.331412	0.261431	0.368787	0.308793	15	0	0	0	1	0	0
4	69524554	69542472	126	17918	0.00473561	8.48574e-05	4_69524554_A/G	rs76722375	1168	1056	280	0.238208	0.00706362	0.00853401	0.345688	0.331412	0.25496	0.368787	0.307771	27	1	0	32	0	0	1
4	69543447	69565692	144	22245	0.576562	0.0128262	4_69543447_C/T	rs148414066	1168	1058	278	0.237773	0.00725105	0.0088267	0.344932	0.331412	0.252976	0.368787	0.308793	42	1	0	37	0	0	1
4	69570846	69574413	23	3567	0.00305823	1.09118e-05	4_69570846_G/A	rs56224919	1889	556	59	0.0777573	0.0269122	0.0309217	0.180787	0.15562	0.0287698	0.16998	0.129857	1	7	13	0	0	0	1
4	69602955	69606874	28	3919	4.4314e-21	1.73711e-23	4_69602955_A/C	rs62306486	1770	326	216	0.0980341	0.0358757	0.0441052	0.210106	0.185801	0.0318275	0.219409	0.174342	0	0	0	0	0	0	0
4	69621656	69627949	23	6293	9.66885e-07	6.08557e-09	4_69621656_C/T	rs112625489	1125	1055	324	0.25764	0.0399061	0.0204919	0.467474	0.243516	0.215278	0.331014	0.374233	0	2	11	0	0	0	1
4	70207032	70219532	29	12500	0.000237711	2.97162e-06	4_70207032_C/T	rs62307382	1344	898	262	0.198271	0.0700442	0.0539979	0.160363	0.201729	0.300595	0.275348	0.501022	0	7	2	0	0	0	1
4	70240431	70246390	30	5959	0.0615241	0.000366683	4_70240431_C/A	rs62307447	1855	557	92	0.0868292	0.0910124	0.0390121	0.00907716	0.0835735	0.285714	0.139165	0.248466	0	16	10	0	0	0	1
4	70246429	70252297	24	5868	0.0603166	0.000353998	4_70246429_T/C	rs6820243	1854	555	95	0.0873798	0.0899887	0.0375017	0.00907716	0.0878963	0.285714	0.140159	0.248466	0	16	5	0	0	0	1
4	70265263	70275100	35	9837	0.0214133	0.000210664	4_70265263_T/C	rs62305593	1584	778	142	0.134567	0.0256713	0.00780137	0.117247	0.314121	0.200397	0.242545	0.248466	0	10	12	0	0	0	1
4	70342872	70351920	99	9048	0.0238278	0.000215618	4_70342872_C/T	rs7688409	647	1222	635	0.495231	0.0118463	0.0137298	0.532526	0.54755	0.419643	0.547714	0.443763	39	0	0	36	0	0	1
4	70516655	70522662	21	6007	8.03494e-06	4.82739e-08	4_70516655_A/G	rs28644331	1087	1054	363	0.275713	0.0659177	0.0861083	0.322995	0.508646	0.199405	0.521869	0.280164	0	13	4	0	0	0	1
4	71091113	71095502	33	4389	1.31202	0.00575978	4_71091113_T/A	rs28505929	1974	488	42	0.0644725	0.0279478	0.0240299	0.175492	0.146974	0.0386905	0.0666004	0.134969	0	10	10	0	0	0	1
4	71599594	71611406	42	11812	0	0	4_71599594_A/G	rs1026312	509	1075	920	0.696369	0.100528	0.0612739	0.773828	0.530259	0.338294	0.671968	0.518405	21	0	0	10	0	0	1
4	72042501	72050217	26	7716	0.000772939	5.96477e-06	4_72042501_G/C	rs7670216	199	703	1602	1.7743	0.159277	0.221568	0.711044	0.873199	0.509921	0.984095	0.876278	0	8	4	0	0	0	1
4	72050555	72056931	22	6376	3.23487e-06	2.06288e-08	4_72050555_G/A	rs7688022	193	699	1612	1.80783	0.158533	0.221568	0.723147	0.873199	0.509921	0.984095	0.876278	0	5	4	0	0	0	1
4	72058558	72063752	26	5194	1.41848e-06	7.36899e-09	4_72058558_G/A	rs4543075	192	697	1615	1.81637	0.157741	0.220468	0.723903	0.87464	0.511905	0.984095	0.876278	0	13	8	0	0	0	1
4	72068416	72075251	34	6835	1.41848e-06	9.69671e-09	4_72068416_T/G	rs9884758	180	683	1641	1.90077	0.155668	0.218284	0.748109	0.877522	0.515873	0.984095	0.876278	0	7	15	0	0	0	1
4	72187650	72198270	26	10620	0.00407214	4.32502e-05	4_72187650_G/A	rs60358777	592	1080	832	0.606007	0.0990814	0.126471	0.608926	0.478386	0.794643	0.32505	0.489775	7	0	0	14	0	0	1
4	72578890	72586036	33	7146	0.000159158	1.13751e-06	4_72578890_G/A	rs6821774	117	366	2021	3.67333	0.331541	0.032553	0.568835	0.958213	1	0.999006	1	13	0	0	17	0	0	1
4	72759353	72767401	40	8048	0.451336	0.00363281	4_72759353_T/C	rs7679473	439	1152	913	0.733498	0.0231863	0.00401147	0.711044	0.56196	0.598214	0.535785	0.517382	10	0	0	17	0	0	1
4	73582083	73586405	21	4322	0.00171102	7.39673e-06	4_73582083_A/G	rs2008288	1395	899	210	0.178775	0.0555824	0.0759644	0.276097	0.471182	0.114087	0.2833	0.232106	0	14	8	0	0	0	1
4	73699306	73722533	34	23227	0.00502129	0.000116635	4_73699306_C/T	rs77946661	1947	477	80	0.0728666	0.0992515	0.0875139	0.0438729	0.054755	0.316468	0.0586481	0.166667	0	24	6	0	0	0	1
4	74340976	74349812	41	8836	0.00408614	3.61092e-05	4_74340976_A/T	rs77374413	833	1149	522	0.38952	0.0326584	0.041847	0.475794	0.494236	0.481151	0.259443	0.485685	9	0	0	16	0	0	1
4	74420666	74432128	20	11462	0.00198162	2.27153e-05	4_74420666_G/C	rs201384653	1765	643	96	0.100048	0.0718426	0.0801392	0.112708	0.0590778	0.34127	0.0934394	0.211656	0	0	0	0	0	0	0
4	74506885	74512656	22	5771	0.00461155	2.66179e-05	4_74506885_G/A	rs3104116	2032	441	31	0.0558269	0.0165814	0.0222035	0.096823	0.112392	0.104167	0.0367793	0.158487	0	1	3	0	0	0	0
4	74553842	74560217	31	6375	0.00755267	4.81558e-05	4_74553842_C/T	rs10026940	422	845	1237	0.982534	0.224216	0.116272	0.34947	0.710375	0.988095	0.614314	0.766871	8	1	0	6	0	0	1
4	74563461	74567994	24	4533	0.000879805	3.98904e-06	4_74563461_A/T	rs927801228	421	845	1238	0.984292	0.223973	0.116347	0.350227	0.710375	0.988095	0.614314	0.767894	0	0	0	0	0	0	0
4	74840138	74845304	24	5166	0.0781629	0.000403868	4_74840138_G/C	rs112459413	1980	444	80	0.068574	0.147848	0.0199002	0.325265	0.0677233	0.00793651	0.083499	0.0357873	9	0	0	7	0	0	1
4	75289404	75302034	43	12630	0.0428706	0.000541499	4_75289404_C/T	rs1995094	807	1176	521	0.397491	0.0425084	0.0577355	0.449319	0.347262	0.632937	0.356859	0.394683	5	0	0	4	0	0	1
4	75377500	75390759	87	13259	0.0119314	0.00015821	4_75377500_A/G	rs35633068	663	1060	781	0.549455	0.118265	0.0744108	0.734493	0.350144	0.668651	0.366799	0.373211	14	0	0	4	0	0	1
4	76019228	76030258	28	11030	0.00893645	9.8578e-05	4_76019228_G/A	rs7670789	311	924	1269	1.11966	0.116978	0.151279	0.732224	0.74928	0.9375	0.507952	0.529652	8	0	0	11	0	0	1
4	76030531	76042198	49	11667	0	0	4_76030531_T/A	rs6850760	313	924	1267	1.11548	0.118032	0.152486	0.732224	0.74928	0.9375	0.507952	0.525562	8	0	0	19	0	0	1
4	76042943	76048037	35	5094	9.00247e-15	4.58676e-17	4_76042943_T/C	rs7377856	313	911	1280	1.12915	0.117487	0.152374	0.732224	0.759366	0.9375	0.50994	0.529652	1	0	0	0	0	0	0
4	76050954	76066593	68	15639	0	0	4_76050954_C/G	rs4605687	359	967	1178	0.986053	0.110209	0.150298	0.635401	0.737752	0.9375	0.507952	0.526585	20	0	0	23	0	0	1
4	76068027	76074177	26	6150	0.000174048	1.07057e-06	4_76068027_A/T	rs12509996	1648	626	230	0.13845	0.243664	0.0406594	0.545386	0.21902	0.0515873	0.0964215	0.0654397	7	0	0	14	0	0	1
4	76111009	76146638	145	35629	0.0236288	0.000841895	4_76111009_C/T	rs56670659	1818	598	88	0.0914029	0.0802574	0.0623742	0.0567322	0.128242	0.349206	0.131213	0.128834	0	49	40	0	0	0	1
4	76150766	76156322	30	5556	0.304713	0.00169329	4_76150766_A/T	rs74286839	1549	815	140	0.139918	0.0388844	0.0515486	0.253404	0.144092	0.353175	0.130219	0.176892	0	6	10	0	0	0	1
4	76225920	76233268	21	7348	0	0	4_76225920_G/A	rs13150767	1613	760	131	0.128199	0.0529984	0.0331534	0.096823	0.257925	0.34623	0.136183	0.234151	0	3	0	0	0	0	0
4	76268831	76275695	28	6864	7.7639e-06	5.32992e-08	4_76268831_T/C	rs1876538	1187	1033	284	0.234957	0.041889	0.00730206	0.17171	0.427954	0.322421	0.406561	0.350716	0	14	9	0	0	0	1
4	77178522	77181810	25	3288	1.85798e-10	6.11091e-13	4_77178522_G/T	rs79443842	1964	482	58	0.0678005	0.0666824	0.00111797	0.258699	0.0821326	0.0585317	0.0666004	0.0746421	4	0	0	8	0	0	1
4	77260649	77268805	27	8156	0.015096	0.000123138	4_77260649_T/C	rs2194122	1396	925	183	0.173662	0.0167701	0.00151133	0.34947	0.247839	0.238095	0.210736	0.209611	10	0	0	8	0	0	1
4	77270171	77297901	110	27730	3.53673e-06	9.80769e-08	4_77270171_T/G	rs2042229	1367	948	189	0.180065	0.0230333	0.00179214	0.373676	0.25072	0.240079	0.210736	0.208589	42	0	0	37	0	0	1
4	77297905	77328405	201	30500	3.26593e-06	9.9614e-08	4_77297905_A/G	rs111890379	1368	946	190	0.180065	0.0229971	0.0017374	0.373676	0.252161	0.238095	0.210736	0.209611	41	0	0	36	0	0	1
4	77328682	77345037	93	16355	0.00346207	5.66255e-05	4_77328682_A/C	rs28701154	1314	965	225	0.196911	0.0213208	0.00973978	0.373676	0.317003	0.277778	0.21173	0.212679	19	0	0	20	0	0	1
4	77401326	77408123	23	6797	0	0	4_77401326_G/A	rs1077170	1028	1091	385	0.295678	0.0448437	0.0282114	0.5	0.246398	0.427579	0.243539	0.360941	0	13	5	0	0	0	1
4	78387292	78400426	28	13134	0.00659552	8.66321e-05	4_78387292_T/C	rs10016220	1895	530	79	0.0796296	0.07105	0.0103028	0.285174	0.0605187	0.0555556	0.0894632	0.125767	10	0	0	13	0	0	1
4	78501408	78508539	37	7131	1.4186e-27	1.01175e-29	4_78501408_A/G	rs2867453	939	1093	472	0.342814	0.0379654	0.0477809	0.453858	0.292507	0.455357	0.267396	0.517382	0	4	8	0	0	0	1
4	79002118	79015356	62	13238	0	0	4_79002118_A/G	rs6831645	62	445	1997	3.9007	0.115295	0.00301698	0.707262	0.926513	0.957341	0.952286	0.9591	0	22	16	0	0	0	1
4	79058739	79079864	53	21125	0.00108998	2.30269e-05	4_79058739_G/A	rs286466	433	485	1586	1.35344	0.482122	0.0511557	0.223903	0.871758	1	0.83499	0.928425	20	9	2	1	0	0	1
4	79724836	79734870	28	10034	0.00282462	2.8345e-05	4_79724836_G/T	rs7678939	355	1014	1135	0.952436	0.0786752	0.094907	0.720877	0.675793	0.564484	0.842942	0.45501	0	10	8	0	0	0	1
4	81163617	81171716	30	8099	0.00164234	1.3303e-05	4_81163617_C/T	rs78023086	2002	461	41	0.0608063	0.0119509	0.0113003	0.0801815	0.112392	0.0744048	0.119284	0.167689	8	5	2	11	0	0	1
4	81172891	81182933	22	10042	3.60259e-15	3.61808e-17	4_81172891_C/T	rs1546651	1162	862	480	0.285938	0.239452	0.129958	0.687595	0.193084	0.481151	0.0695825	0.229039	0	3	4	0	0	0	1
4	81935231	81939099	21	3868	0.00403573	1.56143e-05	4_81935231_A/G	rs36163918	452	1164	888	0.710832	0.00844052	0.011048	0.571861	0.629683	0.643849	0.513917	0.59407	1	0	0	1	0	0	0
4	82248580	82274397	35	25817	0.00212862	5.49567e-05	4_82248580_A/G	rs890597	1523	729	252	0.163311	0.198749	0.179989	0.0885023	0.134006	0.610119	0.261431	0.148262	0	8	4	0	0	0	1
4	82291776	82330702	44	38926	0.021152	0.000823384	4_82291776_A/G	rs35589582	2024	440	40	0.0579323	0.0465269	0.0431105	0.0529501	0.122478	0.0386905	0.220676	0.106339	0	4	2	0	0	0	1
4	82338827	82370683	24	31856	0.00022501	7.16816e-06	4_82338827_T/G	rs7662208	2025	438	41	0.0579323	0.0463396	0.0428896	0.0529501	0.122478	0.0376984	0.219682	0.108384	0	15	4	0	0	0	1
4	83230832	83240705	36	9873	0.366859	0.00362237	4_83230832_T/C	rs17006620	2050	397	57	0.0568157	0.13312	0.0139954	0.283661	0.0475504	0.000992063	0.055666	0.0470348	18	0	0	11	0	0	1
4	83242586	83252855	45	10269	0.000204753	2.10281e-06	4_83242586_T/C	rs28803789	1362	845	297	0.201597	0.151285	0.0188785	0.571104	0.157061	0.115079	0.21173	0.251534	0	7	11	0	0	0	1
4	83309466	83319501	29	10035	2.38286e-06	2.39144e-08	4_83309466_T/C	rs11099592	106	721	1677	2.18382	0.0339435	0.0299732	0.878215	0.678674	0.87004	0.749503	0.830266	14	0	0	4	0	0	1
4	83666459	83673609	27	7150	0.0536561	0.000383695	4_83666459_A/G	rs115908877	1513	815	176	0.151914	0.09112	0.0223037	0.0438729	0.193084	0.388889	0.26839	0.320041	11	0	0	8	0	0	1
4	84023426	84025822	25	2396	0	0	4_84023426_C/T	rs72659302	1035	1101	368	0.289656	0.0449617	0.0611592	0.374433	0.417867	0.486111	0.178926	0.390593	0	7	14	0	0	0	1
4	84103625	84108741	22	5116	2.56659e-05	1.31333e-07	4_84103625_C/G	rs4420972	554	1180	770	0.594406	0.0250573	0.0235441	0.615734	0.616715	0.559524	0.403579	0.519427	10	0	0	8	0	0	1
4	84535340	84550310	43	14970	0.00301958	4.52062e-05	4_84535340_A/G	rs7680207	1348	932	224	0.190187	0.056457	0.0217856	0.429652	0.154179	0.167659	0.23161	0.309816	0	10	11	0	0	0	1
4	85114641	85121087	25	6446	0.159136	0.00102595	4_85114641_G/A	rs7437871	1842	512	150	0.0967588	0.251425	0.0326245	0.465204	0.073487	0.000992063	0.0397614	0.107362	3	0	0	9	0	0	1
4	85143566	85151409	24	7843	0.00489312	3.83816e-05	4_85143566_G/A	rs2869268	1776	659	69	0.0946331	0.027687	0.0265261	0.221634	0.174352	0.0456349	0.166998	0.172802	11	2	0	9	0	0	1
4	85186786	85205549	26	18763	0	0	4_85186786_C/T	rs2904041	1605	783	116	0.127097	0.0167797	0.0106651	0.141452	0.191643	0.267857	0.16998	0.259714	0	2	0	0	0	0	0
4	85217401	85233621	59	16220	0.0135743	0.000220188	4_85217401_T/C	rs11735698	1267	1025	212	0.203568	0.00492228	0.000530927	0.340393	0.256484	0.268849	0.26839	0.286299	20	7	0	14	0	0	1
4	85246843	85251654	25	4811	2.92194e-06	1.40604e-08	4_85246843_G/A	rs2869329	1621	754	129	0.126627	0.0891896	0.0439444	0.37292	0.181556	0.0456349	0.116302	0.235174	4	1	0	4	0	0	1
4	85319944	85334896	33	14952	7.89491e-05	1.18053e-06	4_85319944_T/A	rs439999	998	915	591	0.360186	0.262335	0.0146484	0.833585	0.255043	0.193452	0.333002	0.294479	10	0	0	2	0	0	1
4	85536934	85545006	35	8072	0.00196139	1.58343e-05	4_85536934_G/A	rs11932352	1928	429	147	0.0843641	0.297176	0.00649264	0.463691	0.0576369	0.0248016	0.0188867	0.0265849	16	0	1	11	0	0	1
4	85848386	85860129	23	11743	0	0	4_85848386_A/C	rs6840367	629	954	921	0.632007	0.19708	0.0865201	0.248109	0.589337	0.863095	0.503976	0.697342	0	6	1	0	0	0	1
4	87531711	87540484	20	8773	0.0149301	0.000130997	4_87531711_C/T	rs2010017	461	1155	888	0.705585	0.0424776	0.0523897	0.633888	0.51585	0.739087	0.442346	0.55726	3	0	0	3	0	0	1
4	87747694	87757145	31	9451	0.000261137	2.46827e-06	4_87747694_T/G	rs2627676	994	1136	374	0.301536	0.0328003	0.0170241	0.493192	0.386167	0.409722	0.275348	0.280164	0	6	13	0	0	0	1
4	89625655	89629850	20	4195	0.15523	0.000651343	4_89625655_T/C	rs10012402	1890	524	90	0.0817844	0.131727	0.130953	0.0597579	0.152738	0.37996	0.0308151	0.107362	7	0	0	5	0	0	1
4	89672061	89677471	39	5410	0.0683888	0.000370052	4_89672061_T/C	rs57864032	1850	544	110	0.0900094	0.152466	0.00161944	0.386536	0.0662824	0.0545635	0.0715706	0.0817996	1	0	0	0	0	0	0
4	89815527	89836694	64	21167	0.00415302	8.79112e-05	4_89815527_A/G	rs2619371	2016	434	54	0.0606807	0.119254	0.109741	0.0325265	0.149856	0.000992063	0.300199	0.0940695	0	26	17	0	0	0	1
4	89843901	89856623	28	12722	0.000299636	3.81227e-06	4_89843901_C/T	rs1822217	405	1150	949	0.777551	0.0692069	0.0919942	0.633888	0.495677	0.838294	0.482107	0.548057	11	5	0	2	0	0	1
4	90144974	90162479	21	17505	0.000271083	4.74558e-06	4_90144974_C/T	rs17016560	1031	976	497	0.324226	0.12953	0.147888	0.525719	0.231988	0.630952	0.168986	0.314928	0	7	4	0	0	0	1
4	90651579	90663841	28	12262	0.0146279	0.000179382	4_90651579_G/C	rs2870255	638	1214	652	0.505622	0.0128368	0.0172632	0.493192	0.435159	0.4375	0.549702	0.582822	9	0	0	10	0	0	1
4	90666372	90689174	38	22802	0.0125531	0.000286249	4_90666372_A/G	rs4693245	842	1160	502	0.38045	0.0469513	0.0523177	0.511346	0.365994	0.240079	0.50497	0.494888	14	0	0	14	0	0	1
4	90793746	90799255	22	5509	0.0822215	0.000453041	4_90793746_G/C	rs7697208	1114	1047	343	0.26458	0.0456933	0.0291728	0.473525	0.308357	0.415675	0.267396	0.209611	1	0	0	3	0	0	0
4	90800397	90810580	45	10183	0.00293702	2.99106e-05	4_90800397_A/G	rs11097266	1136	1060	308	0.251501	0.0328913	0.0291725	0.422844	0.305476	0.420635	0.269384	0.214724	10	0	0	9	0	0	1
4	90811032	90820923	35	9891	0.0663693	0.000656525	4_90811032_T/C	rs7671307	1153	1058	293	0.244352	0.0294813	0.0294528	0.401664	0.301153	0.420635	0.269384	0.213701	12	0	0	7	0	0	1
4	92583492	92588008	25	4516	0.0107887	4.87324e-05	4_92583492_A/G	rs9684124	879	1207	418	0.344519	0.00348885	0.00458204	0.399395	0.40634	0.431548	0.360835	0.444785	8	0	0	14	0	0	1
4	94170760	94195224	32	24464	0.00184387	4.51102e-05	4_94170760_A/G	rs6821438	566	1182	756	0.582109	0.0456593	0.0371217	0.423601	0.60951	0.705357	0.452286	0.55726	0	10	8	0	0	0	1
4	94843893	94848835	25	4942	6.80576e-43	3.36409e-45	4_94843893_T/A	rs6843053	405	1055	1044	0.842627	0.0921668	0.0384375	0.829047	0.449568	0.478175	0.562624	0.702454	0	8	8	0	0	0	1
4	94850676	94856349	28	5673	0.00443096	2.51413e-05	4_94850676_A/G	rs6828354	408	1067	1029	0.829793	0.0832715	0.0385994	0.810893	0.446686	0.484127	0.562624	0.704499	0	12	13	0	0	0	1
4	95663305	95667434	32	4129	0.0107488	4.43926e-05	4_95663305_T/C	rs7439223	1023	1023	458	0.315901	0.115352	0.0169056	0.12708	0.518732	0.462302	0.559642	0.390593	2	0	0	0	0	0	0
4	95675016	95684348	34	9332	0.00318651	2.97397e-05	4_95675016_T/C	rs1436579	416	1052	1036	0.829087	0.103533	0.0511567	0.409985	0.684438	0.633929	0.864811	0.611452	16	0	0	14	0	0	1
4	95693753	95706922	29	13169	1.15278e-05	1.51821e-07	4_95693753_G/A	rs11097480	629	985	890	0.616362	0.191672	0.0601962	0.228442	0.639769	0.599206	0.852883	0.56953	0	12	9	0	0	0	1
4	95771596	95778120	21	6524	0.0489422	0.000319348	4_95771596_C/G	rs79381899	1940	407	157	0.0840914	0.32663	0.00237243	0.47882	0.0302594	0.0327381	0.0188867	0.0153374	0	0	0	3	0	0	0
4	95778400	95788770	27	10370	0.00593012	6.15013e-05	4_95778400_G/A	rs72885682	2006	344	154	0.0748393	0.383749	0.0135885	0.478064	0.0230548	0.000992063	0.00298211	0	0	12	9	0	0	0	1
4	95824619	95834357	27	9738	0.000103697	1.00991e-06	4_95824619_C/T	rs6844773	122	868	1514	1.7518	0.0170818	0.0109	0.709531	0.779539	0.868056	0.791252	0.762781	0	8	10	0	0	0	1
4	96505245	96519421	78	14176	0.0386799	0.000548365	4_96505245_C/T	rs4699521	1404	883	217	0.178407	0.081844	0.0726014	0.401664	0.288184	0.0347222	0.295229	0.259714	0	24	18	0	0	0	1
4	96958653	96982091	36	23438	6.21365e-05	1.45642e-06	4_96958653_T/C	rs10005942	1568	795	141	0.136988	0.0332502	0.0165141	0.318457	0.159942	0.114087	0.188867	0.245399	0	15	10	0	0	0	1
4	97048610	97064984	26	16374	0.00138439	2.26694e-05	4_97048610_G/T	rs28496290	1800	610	94	0.0947743	0.0896204	0.0173401	0.333585	0.0691643	0.0744048	0.0755467	0.161554	0	10	6	0	0	0	1
4	97067923	97074634	34	6711	0.19996	0.00134213	4_97067923_T/C	rs10016957	1830	588	86	0.0894539	0.0755331	0.0154174	0.307867	0.0691643	0.0753968	0.0755467	0.156442	0	10	19	0	0	0	1
4	97254241	97259769	40	5528	0.248868	0.00137599	4_97254241_C/A	rs11942765	1690	677	132	0.115972	0.0531013	0.040025	0.29879	0.0850144	0.138277	0.0924453	0.261759	0	1	0	0	0	0	0
4	97685581	97719414	34	33833	0.0483909	0.00163726	4_97685581_A/T	rs10005628	362	1171	971	0.821372	0.030134	0.0276005	0.699697	0.612392	0.509921	0.544732	0.716769	2	7	8	1	0	0	1
4	97785895	97847425	26	61530	1.19744e-12	7.36797e-14	4_97785895_G/A	rs260899	402	1108	994	0.809623	0.0537305	0.0506429	0.718608	0.469741	0.758929	0.524851	0.538855	14	0	0	1	0	0	1
4	98001371	98019419	75	18048	1.73608e-15	3.13346e-17	4_98001371_A/T	rs880470	1005	1129	370	0.297706	0.0193845	0.0190802	0.434191	0.288184	0.275794	0.400596	0.423313	21	0	0	14	0	0	1
4	98020673	98067113	168	46440	0.00678161	0.000314945	4_98020673_C/T	rs36131243	1005	1129	370	0.297706	0.0193845	0.0190802	0.434191	0.288184	0.275794	0.400596	0.423313	30	0	0	34	0	0	1
4	98071252	98142231	233	70979	0.000303205	2.15215e-05	4_98071252_A/G	rs2098934	998	1134	372	0.3	0.0205332	0.0191691	0.441755	0.288184	0.274802	0.402584	0.421268	74	0	0	64	0	0	1
4	98156324	98166357	24	10033	0.0110209	0.000110583	4_98156324_G/A	rs1869353	2010	447	47	0.0605552	0.0398891	0.0369026	0.178517	0.188761	0.0575397	0.0397614	0.0777096	0	8	3	0	0	0	1
4	99087181	99119763	63	32582	0.0120218	0.000391707	4_99087181_G/C	rs1154407	56	494	1954	3.63201	0.0809682	0.0956816	0.914523	0.827089	1	0.723658	0.902863	15	0	0	5	0	0	1
4	99122028	99143175	97	21147	0.059434	0.00125691	4_99122028_C/T	rs2602890	56	473	1975	3.78034	0.0873551	0.0958377	0.931165	0.82853	1	0.722664	0.90184	6	24	26	4	0	0	1
4	99338684	99350149	43	11465	0	0	4_99338684_T/C	rs1662060	1596	742	166	0.136502	0.0942016	0.0791886	0.0990923	0.270893	0.0763889	0.405567	0.276074	0	15	10	0	0	0	1
4	99350692	99367877	27	17185	0.0079543	0.000136703	4_99350692_C/T	rs1662049	1588	749	167	0.137962	0.0937569	0.0782872	0.0998487	0.273775	0.077381	0.404573	0.282209	0	0	8	0	0	1	1
4	99373748	99383091	40	9343	0.00523967	4.89595e-05	4_99373748_T/C	rs6834433	1043	1007	454	0.30957	0.138993	0.18264	0.340393	0.139769	0.651786	0.206759	0.514315	0	9	8	0	0	0	1
4	99552755	99584169	42	31414	0.000784803	2.46546e-05	4_99552755_C/T	rs10008928	1424	907	173	0.166844	0.0389353	0.0531367	0.262481	0.178674	0.135913	0.260437	0.391616	14	0	0	15	0	0	1
4	100200234	100208589	21	8355	0.00021199	1.77139e-06	4_100200234_A/G	rs11097693	760	1159	585	0.434677	0.015015	0.00315735	0.559002	0.461095	0.46131	0.40159	0.41002	17	0	0	2	0	0	1
4	100221304	100230765	27	9461	1.25419e-08	1.18671e-10	4_100221304_A/G	rs28792700	1668	726	110	0.116445	0.0170099	0.00772704	0.121029	0.259366	0.176587	0.246521	0.184049	0	14	6	0	0	0	1
4	100244918	100259220	39	14302	0.00346109	4.9504e-05	4_100244918_A/G	rs60362317	1634	746	124	0.123817	0.0182165	0.00612248	0.121785	0.275216	0.205357	0.248509	0.189162	0	14	14	0	0	0	1
4	100575549	100581091	28	5542	0	0	4_100575549_C/T	rs11932752	90	693	1721	2.36827	0.0338794	0.0169788	0.914523	0.883285	0.819444	0.741551	0.757669	15	0	0	9	0	0	1
4	100900640	100911766	37	11126	0.0600422	0.000668089	4_100900640_C/T	rs28805952	1557	765	182	0.145527	0.113847	0.0101792	0.455371	0.157061	0.0962302	0.134195	0.190184	9	0	0	5	0	0	1
4	101331166	101345792	27	14626	0.235841	0.00344965	4_101331166_G/C	rs6812094	2060	335	109	0.0620651	0.313873	0.0235201	0.403177	0.0288184	0	0	0	0	7	15	0	0	0	1
4	101358736	101381172	29	22436	0	0	4_101358736_A/T	rs2850333	1125	1029	350	0.263647	0.0837352	0.0316086	0.152799	0.443804	0.513889	0.282306	0.42638	15	0	0	4	0	0	1
4	101465142	101502269	74	37127	0.00419296	0.000155676	4_101465142_G/A	rs6849222	1890	418	196	0.0964745	0.363202	0.00654597	0.53177	0.054755	0.0297619	0.0149105	0.0245399	26	0	0	21	0	0	1
4	101551997	101558736	32	6739	0.00332578	2.24158e-05	4_101551997_T/G	rs9996041	1161	1051	292	0.242366	0.0394839	0.0128098	0.192133	0.278098	0.367063	0.441352	0.382413	0	10	8	0	0	0	1
4	101572533	101579631	20	7098	0	0	4_101572533_G/A	rs5000385	1169	1045	290	0.240171	0.0410653	0.0128057	0.186838	0.278098	0.366071	0.441352	0.380368	0	2	3	0	0	0	1
4	102235625	102241550	22	5925	0.0787306	0.000466557	4_102235625_G/C	rs35610681	506	1061	937	0.707911	0.136751	0.0148072	0.877458	0.521614	0.435516	0.56163	0.4182	0	0	0	0	0	0	0
4	102245659	102251044	25	5385	0.0266932	0.00014377	4_102245659_T/C	rs387839	515	1094	895	0.678908	0.113923	0.0148605	0.840393	0.520173	0.435516	0.56163	0.417178	2	0	0	5	0	0	1
4	102630219	102633365	21	3146	0	0	4_102630219_C/T	rs7664828	513	1226	765	0.611901	0.0380853	0.0263115	0.663389	0.654179	0.521825	0.493042	0.412065	8	0	0	13	0	0	1
4	103349497	103364837	26	15340	0.103432	0.00158674	4_103349497_T/A	rs11097811	1842	598	64	0.0847735	0.0514368	0.0107739	0.0249622	0.151297	0.218254	0.140159	0.232106	0	12	7	0	0	0	1
4	103522964	103534678	31	11714	3.08729e-12	3.61676e-14	4_103522964_G/A	rs556428	578	1082	844	0.618856	0.109416	0.0630009	0.340393	0.701729	0.509921	0.793241	0.53272	7	1	0	8	0	0	1
4	103539887	103551925	58	12038	0	0	4_103539887_G/A	rs1706851	589	1073	842	0.612394	0.113277	0.0628705	0.331316	0.700288	0.508929	0.793241	0.533742	16	0	0	15	0	0	1
4	105533806	105550895	25	17089	2.17976e-05	3.7252e-07	4_105533806_A/T	rs6834374	1876	471	157	0.0929434	0.271512	0.0187241	0.470499	0.073487	0	0.0616302	0.0511247	0	7	13	0	0	0	1
4	105979251	105985596	32	6345	0.000149205	9.46853e-07	4_105979251_T/C	rs1893720	1406	847	251	0.18434	0.105265	0.0133318	0.0423601	0.24928	0.40873	0.373757	0.339468	2	0	0	1	0	0	0
4	105991665	105996234	22	4569	0.038048	0.000173879	4_105991665_A/G	rs4699206	1618	769	117	0.125218	0.0226469	0.0305582	0.217852	0.208934	0.239087	0.083499	0.250511	14	0	0	8	0	0	1
4	107037826	107050819	24	12993	0	0	4_107037826_G/C	rs2704332	183	982	1339	1.35757	0.0214156	0.0287798	0.738275	0.783862	0.796627	0.737575	0.608384	0	7	16	0	0	0	1
4	107470689	107477847	21	7158	0	0	4_107470689_G/C	rs757172	214	1000	1290	1.2535	0.0133326	0.0167787	0.688351	0.670029	0.790675	0.658052	0.762781	0	5	7	0	0	0	1
4	107948279	107962797	20	14518	0.0246501	0.000357895	4_107948279_A/G	rs28710852	2030	431	43	0.0575596	0.0542162	0.0758455	0.11649	0.116715	0.0178571	0.220676	0.0429448	1	1	0	3	0	0	1
4	107967387	108025222	44	57835	0.0199871	0.00115597	4_107967387_T/C	rs72890511	1928	496	80	0.0753676	0.133936	0.0103136	0.334342	0.0489914	0.0238095	0.0785288	0.0787321	14	1	5	10	0	0	1
4	108499690	108506431	23	6741	0.0236811	0.000159658	4_108499690_G/T	rs62316335	1712	683	109	0.109691	0.0495194	0.0674011	0.211044	0.178674	0.0386905	0.301193	0.159509	0	5	3	0	0	0	1
4	108647481	108697338	57	49857	0.00374541	0.000186739	4_108647481_C/T	rs2851386	46	471	1987	3.9476	0.0637891	0.0888926	0.847201	0.850144	0.999008	0.7833	0.961145	28	0	0	11	0	0	1
4	108990936	109003787	58	12851	2.49909e-07	3.21182e-09	4_108990936_T/A	rs28704744	132	611	1761	2.36171	0.148081	0.0386923	0.59531	0.870317	0.999008	0.860835	0.888548	12	0	0	8	0	0	1
4	109007479	109017882	44	10403	0.0350003	0.000364143	4_109007479_G/A	rs1526140	462	1022	1020	0.786742	0.130086	0.0632583	0.843419	0.60951	0.690476	0.38171	0.453988	15	0	0	5	0	0	1
4	109215440	109226187	39	10747	2.25629e-33	2.42506e-35	4_109215440_T/C	rs2007789	2030	418	56	0.0591782	0.113265	0.00729248	0.276853	0.0259366	0.0724206	0.0367793	0.0368098	0	15	17	0	0	0	1
4	109403055	109417465	25	14410	0.00136142	1.96195e-05	4_109403055_C/G	rs11935629	1939	500	65	0.0719507	0.0704957	0.0174233	0.263994	0.0345821	0.118056	0.0427435	0.097137	5	0	0	10	0	0	1
4	110205302	110209764	21	4462	0.176149	0.000786155	4_110205302_A/G	rs7671154	1124	1046	334	0.26017	0.0409283	0.0404875	0.431165	0.324207	0.451389	0.242545	0.224949	0	8	6	0	0	0	1
4	111502475	111575098	31	72623	6.81819e-08	4.95164e-09	4_111502475_A/G	rs10001594	2022	455	27	0.0565681	0.00281397	0.00209305	0.120272	0.0792507	0.0813492	0.107356	0.107362	0	13	0	0	1	0	0
4	114215624	114221272	27	5648	0.00791514	4.47126e-05	4_114215624_T/A	rs6841434	315	1095	1094	0.951594	0.0098716	0.000944711	0.579425	0.672911	0.665675	0.701789	0.688139	6	0	0	3	0	0	1
4	114231138	114243802	31	12664	0.000876314	1.10985e-05	4_114231138_A/C	rs111315176	1625	756	123	0.125062	0.0266139	0.0162401	0.122542	0.151297	0.276786	0.274354	0.184049	0	6	7	0	0	0	1
4	114456989	114461698	30	4709	0.00103137	4.85778e-06	4_114456989_G/T	rs7697709	946	1021	537	0.359595	0.162423	0.00762036	0.0922844	0.5	0.481151	0.578529	0.571575	11	0	0	12	0	0	1
4	114464384	114469291	27	4907	0.125366	0.000615296	4_114464384_T/C	rs2388996	853	1091	560	0.395245	0.11562	0.00749642	0.166415	0.51585	0.481151	0.580517	0.576687	11	0	0	10	0	0	1
4	114488433	114496530	41	8097	0	0	4_114488433_G/A	rs10031142	588	1185	731	0.560568	0.0502858	0.0191254	0.369138	0.523055	0.62004	0.50994	0.672802	0	11	14	0	0	0	1
4	114510521	114516754	20	6233	0	0	4_114510521_A/C	rs993460	581	1187	736	0.565986	0.0487924	0.0183868	0.373676	0.528818	0.619048	0.511928	0.673824	0	7	6	0	0	0	1
4	115158841	115170056	47	11215	9.24086e-08	1.03646e-09	4_115158841_A/C	rs7686054	239	988	1277	1.20805	0.0589098	0.023415	0.859304	0.71902	0.677579	0.697813	0.533742	18	0	0	16	0	0	1
4	115246240	115256092	30	9852	2.11855e-23	2.08741e-25	4_115246240_G/A	rs13152755	678	1005	816	0.55845	0.100528	0.0199557	0.281915	0.654624	0.655754	0.659046	0.501025	0	12	11	0	0	0	1
4	115445034	115452425	30	7391	0.302377	0.00223517	4_115445034_A/C	rs7437093	1469	880	155	0.155841	0.0456433	0.0335862	0.140696	0.175793	0.39881	0.234592	0.249489	0	0	1	0	0	0	0
4	115455733	115459766	21	4033	1.43581	0.00579205	4_115455733_G/A	rs7435443	1221	1065	218	0.214001	0.015736	0.0200339	0.278366	0.217579	0.40377	0.281312	0.298569	0	3	8	0	0	0	1
4	115462404	115467851	25	5447	0.000306202	1.66819e-06	4_115462404_T/A	rs10033973	1271	1008	225	0.205352	0.0363421	0.0429887	0.245083	0.198847	0.455357	0.250497	0.291411	0	5	12	0	0	0	1
4	115494029	115506849	29	12820	0	0	4_115494029_A/G	rs28731341	1915	492	97	0.0793614	0.129893	0.0141319	0.339637	0.0864553	0.0575397	0.0964215	0.0224949	12	0	0	10	0	0	1
4	115513435	115532167	40	18732	9.27902e-31	1.73824e-32	4_115513435_G/A	rs7440834	981	1105	418	0.316433	0.0506889	0.0195377	0.544629	0.25072	0.430556	0.32505	0.292434	13	0	0	9	0	0	1
4	115886387	115904183	22	17796	2.39955e-37	4.27048e-39	4_115886387_G/A	rs10005313	134	854	1516	1.73173	0.0166755	0.01923	0.736762	0.755043	0.866071	0.806163	0.719836	12	0	0	1	0	0	1
4	116393940	116406039	22	12099	0.000289976	3.50871e-06	4_116393940_A/G	rs72685168	1943	524	37	0.0678005	0.0113715	0.00767027	0.162632	0.151297	0.0724206	0.109344	0.097137	2	0	0	14	0	0	1
4	116407143	116422786	29	15643	0.000135401	2.11822e-06	4_116407143_T/C	rs201415300	1945	522	37	0.0675431	0.011121	0.00741464	0.161876	0.149856	0.0724206	0.109344	0.097137	0	0	0	14	0	1	1
4	116960271	116972372	41	12101	0.0697343	0.000843924	4_116960271_G/A	rs9999346	801	1222	481	0.386686	0.0232623	0.0307619	0.416793	0.520173	0.388889	0.544732	0.339468	11	0	0	21	0	0	1
4	117358720	117374887	40	16167	0	0	4_117358720_C/T	rs17861779	1505	837	162	0.150897	0.0585796	0.0539207	0.144478	0.123919	0.41369	0.2167	0.254601	0	12	15	0	0	0	1
4	117727205	117734512	33	7307	0.00870388	6.36079e-05	4_117727205_T/C	rs967136	1305	992	207	0.195169	0.0185284	0.0132834	0.353253	0.342939	0.224206	0.274354	0.203476	0	15	14	0	0	0	1
4	118055163	118087314	43	32151	0.00855738	0.000275137	4_118055163_C/T	rs7687849	292	721	1491	1.41877	0.267698	0.0220795	0.366868	0.896254	0.805556	0.862823	0.936605	0	17	14	0	0	0	1
4	118097774	118111576	20	13802	0.175473	0.00242205	4_118097774_G/A	rs9637623	291	722	1491	1.42025	0.262158	0.0226133	0.371407	0.896254	0.802579	0.861829	0.935583	0	10	7	0	0	0	1
4	119145284	119155561	25	10277	2.28764e-06	2.35124e-08	4_119145284_C/G	rs12513017	596	1095	813	0.594884	0.132352	0.00559552	0.245083	0.665706	0.614087	0.700795	0.624744	0	9	12	0	0	0	1
4	119316696	119323327	24	6631	1.89278e-11	1.25529e-13	4_119316696_G/A	rs9991166	1136	1069	299	0.249476	0.0248082	0.0245133	0.400908	0.329971	0.394841	0.312127	0.200409	0	14	8	0	0	0	1
4	119325534	119336262	54	10728	4.70747e-12	5.05065e-14	4_119325534_T/C	rs185481756	1135	1073	296	0.249028	0.0245803	0.0245133	0.399395	0.329971	0.394841	0.312127	0.200409	0	9	10	0	0	0	1
4	119343694	119351450	28	7756	5.74055e-06	4.45294e-08	4_119343694_C/A	rs28437684	1005	1150	349	0.292405	0.0156184	0.0194451	0.400151	0.367435	0.452381	0.338966	0.273006	2	0	0	0	0	0	0
4	119351814	119356656	31	4842	0.628334	0.00304302	4_119351814_C/T	rs11728178	2005	469	30	0.0590534	0.0221848	0.0157259	0.163389	0.0763689	0.0426587	0.136183	0.0817996	0	0	3	0	0	0	0
4	119359657	119372053	46	12396	0.0759939	0.000942096	4_119359657_A/G	rs28687057	1156	1090	258	0.236038	0.0226508	0.0264386	0.279879	0.321326	0.451389	0.314115	0.247444	4	0	0	0	0	0	0
4	119373745	119394574	72	20829	0.0759939	0.00158295	4_119373745_C/A	rs28491261	1305	992	207	0.195169	0.0227393	0.0307651	0.276853	0.28098	0.387897	0.2833	0.172802	0	0	2	0	0	0	0
4	119447589	119454627	21	7038	0.0759939	0.000534921	4_119447589_C/T	-	1327	972	205	0.190568	0.0255532	0.0322404	0.248865	0.286744	0.394841	0.284294	0.173824	0	0	0	0	0	0	0
4	119461035	119473076	42	12041	9.22939e-05	1.1114e-06	4_119461035_A/T	rs79870274	1315	982	207	0.193245	0.0242724	0.0316876	0.260212	0.288184	0.392857	0.284294	0.173824	0	0	3	0	0	0	0
4	119475647	119502780	27	27133	0.000118934	3.22716e-06	4_119475647_T/A	rs9998585	1350	956	198	0.184902	0.027045	0.0317556	0.229955	0.282421	0.392857	0.284294	0.173824	0	15	4	0	0	0	1
4	119513249	119556461	39	43212	1.69634e-09	7.3304e-11	4_119513249_T/A	rs1383532	1369	940	195	0.180805	0.0303117	0.0322988	0.211044	0.286744	0.392857	0.286282	0.171779	0	24	11	0	0	0	1
4	120475896	120487185	45	11289	0.0178289	0.000201288	4_120475896_C/T	rs12501616	1706	709	89	0.10762	0.0452609	0.0375501	0.100605	0.194524	0.0992063	0.310139	0.211656	0	13	7	0	0	0	1
4	120782181	120799429	53	17248	7.66257e-06	1.32172e-07	4_120782181_G/A	rs3804168	1892	536	76	0.0796296	0.0769586	0.0318192	0.0121029	0.193084	0.188492	0.267396	0.0807771	16	0	0	22	0	0	1
4	120995898	121004080	34	8182	0.00010003	8.18542e-07	4_120995898_A/G	rs59058031	1813	606	85	0.0916824	0.0482646	0.0109276	0.279123	0.119597	0.125992	0.140159	0.0572597	3	0	0	6	0	0	1
4	121015924	121029839	21	13915	0	0	4_121015924_T/C	rs4532258	1524	828	152	0.146027	0.0440015	0.0164884	0.104387	0.335735	0.235119	0.202783	0.327198	0	10	6	0	0	0	1
4	121281227	121296096	23	14869	0	0	4_121281227_C/T	rs1452497	1606	784	114	0.126627	0.0152326	0.019513	0.186082	0.272334	0.265873	0.16501	0.146217	0	4	6	0	0	0	1
4	121743168	121745202	22	2034	0.00371435	7.5587e-06	4_121743168_G/A	rs28532673	690	1141	673	0.493257	0.0784977	0.0212981	0.706505	0.311239	0.389881	0.432406	0.52045	8	0	0	9	0	0	1
4	122027897	122034787	24	6890	0	0	4_122027897_C/A	rs10004294	1071	1094	339	0.273795	0.0326412	0.0178868	0.467474	0.340058	0.244048	0.399602	0.276074	4	0	0	2	0	0	1
4	122035515	122040753	22	5238	0.788265	0.00412972	4_122035515_C/A	rs1358233	248	853	1403	1.35619	0.108066	0.00715836	0.491679	0.838617	0.764881	0.823062	0.846626	7	0	0	13	0	0	1
4	123319274	123324635	22	5361	0.104877	0.000562352	4_123319274_G/A	rs2132078	496	1090	918	0.70269	0.116088	0.0876798	0.389561	0.785303	0.540675	0.819085	0.50818	0	5	8	0	0	0	1
4	123556306	123564113	20	7807	0.0306337	0.000239188	4_123556306_A/G	rs4076849	399	1200	905	0.753253	0.00989063	0.0024293	0.527231	0.622478	0.644841	0.649105	0.591002	0	8	10	0	0	0	1
4	123954094	123962947	22	8853	0	0	4_123954094_A/G	rs17007670	1973	487	44	0.0648545	0.0301866	0.00448568	0.0287443	0.116715	0.176587	0.125249	0.155419	0	4	5	1	0	0	1
4	124004792	124034515	133	29723	0.00505948	0.000150388	4_124004792_A/G	rs1829425	1300	981	223	0.199246	0.0330027	0.0423685	0.258699	0.311239	0.384921	0.337972	0.144172	0	30	28	0	0	0	1
4	124387410	124398859	28	11449	0.00011883	1.3606e-06	4_124387410_T/C	rs62319415	1764	674	66	0.0959067	0.022871	0.0225876	0.215582	0.146974	0.217262	0.0785288	0.123722	10	0	0	3	0	0	1
4	125199172	125221358	33	22186	0.231491	0.00513608	4_125199172_T/C	rs17009282	1872	581	51	0.0789595	0.0261599	0.0256698	0.0937973	0.23487	0.139881	0.0735586	0.185072	13	0	0	6	0	0	1
4	126041123	126045370	22	4247	1.32282	0.00561934	4_126041123_T/A	rs12054487	1278	974	252	0.209348	0.0282942	0.0227234	0.216339	0.412104	0.366071	0.218688	0.324131	0	5	9	0	0	0	1
4	126047299	126054299	31	7000	0.0119337	8.35475e-05	4_126047299_G/A	rs2390955	1300	945	259	0.206347	0.0471965	0.0248705	0.166415	0.420749	0.392857	0.225646	0.335378	0	10	11	0	0	0	1
4	126134183	126141058	23	6875	0.010566	7.26519e-05	4_126134183_C/T	rs556104	989	1113	402	0.310094	0.0492704	0.054796	0.310136	0.383285	0.592262	0.311133	0.338446	7	0	0	6	0	0	1
4	126141546	126145758	25	4212	2.58196e-05	1.08778e-07	4_126141546_C/T	rs510676	1009	1103	392	0.302307	0.0524928	0.0548569	0.291982	0.377522	0.59127	0.311133	0.337423	7	0	0	7	0	0	1
4	126463725	126471005	25	7280	0.0303471	0.000220957	4_126463725_T/A	rs12505340	1614	788	102	0.123506	0.0116241	0.0154581	0.212557	0.134006	0.239087	0.144135	0.237219	12	0	0	5	0	0	1
4	127206513	127222879	32	16366	0	0	4_127206513_G/A	rs55773382	1742	659	103	0.104393	0.0523767	0.033433	0.0748865	0.262248	0.0873016	0.255467	0.244376	0	18	6	0	0	0	1
4	128614499	128619580	21	5081	0.0496867	0.000252508	4_128614499_C/T	rs6839650	1600	754	143	0.131512	0.0879868	0.0197441	0.0274809	0.253602	0.188492	0.288845	0.355828	2	0	0	0	0	0	0
4	128671400	128677162	29	5762	0.0164286	9.46782e-05	4_128671400_G/T	rs17013590	1226	911	367	0.244573	0.124462	0.162639	0.409228	0.389049	0.552579	0.0904573	0.190184	4	0	0	3	0	0	1
4	129181654	129196805	23	15151	0.000833028	1.2622e-05	4_129181654_C/T	rs7671185	1602	792	110	0.126627	0.0199382	0.0270881	0.21407	0.21902	0.116071	0.28827	0.173824	5	0	0	1	0	0	1
4	129285412	129294238	34	8826	0.0388497	0.000342926	4_129285412_G/A	rs6831616	1521	855	128	0.142546	0.0059849	0.00524899	0.254917	0.149856	0.231151	0.224652	0.215746	6	0	0	4	0	0	1
4	129490129	129497686	20	7557	3.29026e-05	2.48678e-07	4_129490129_G/A	rs630703	81	628	1795	2.66962	0.0243316	0.0332353	0.829047	0.799712	0.832341	0.791252	0.952965	6	0	0	7	0	0	1
4	129866470	129895157	44	28687	0.120007	0.00344277	4_129866470_T/C	rs17050706	2002	466	36	0.060179	0.0265698	0.0351603	0.100605	0.144092	0.16369	0.0168986	0.125767	0	6	10	0	0	0	1
4	130143981	130153332	26	9351	2.86314e-05	2.67761e-07	4_130143981_A/G	rs2893314	1832	606	66	0.0864169	0.0380667	0.0171246	0.246596	0.100865	0.127976	0.0536779	0.162577	0	8	7	0	0	0	1
4	130704827	130711240	41	6413	0.00239092	1.53354e-05	4_130704827_G/A	rs7656021	742	1194	568	0.435026	0.0372012	0.0397706	0.540847	0.487032	0.576389	0.346918	0.354806	11	0	0	10	0	0	1
4	130814565	130838873	28	24308	0.0298784	0.000726315	4_130814565_A/G	rs1585645	1919	543	42	0.071559	0.0212365	0.0153697	0.0741301	0.151297	0.202381	0.0854871	0.137014	2	0	0	13	0	0	1
4	130845262	130850324	25	5062	0.0298784	0.000151275	4_130845262_C/T	rs113087526	2033	440	31	0.0557035	0.0467942	0.0109159	0.00453858	0.14121	0.181548	0.0854871	0.131902	2	0	0	3	0	0	1
4	130872949	130881957	20	9008	0.000565063	5.09065e-06	4_130872949_G/A	rs28668927	521	1097	886	0.67064	0.0907305	0.00289685	0.326778	0.67147	0.683532	0.620278	0.672802	0	10	5	0	0	0	1
4	131148417	131179266	21	30849	0.0129598	0.000399811	4_131148417_G/T	rs12642026	783	992	729	0.47889	0.183536	0.0906723	0.20121	0.678674	0.793651	0.463221	0.457055	15	3	1	0	0	0	1
4	131349464	131378528	45	29064	0.00818953	0.000238029	4_131349464_G/C	rs6811852	1911	524	69	0.076162	0.0809274	0.105446	0.205749	0.0576369	0.267857	0.0308151	0.0501022	0	10	11	0	0	0	1
4	131999733	132006281	24	6548	0.051115	0.000334752	4_131999733_G/A	rs13146594	1948	505	51	0.0689616	0.0315468	0.0302775	0.183056	0.157061	0.031746	0.149105	0.0756646	0	5	11	0	0	0	1
4	132216118	132239694	32	23576	0	0	4_132216118_A/G	rs348068	696	1227	581	0.45609	0.00426844	0.00269721	0.437216	0.525937	0.452381	0.497018	0.501022	13	6	7	3	0	0	1
4	132324902	132336921	26	12019	2.01128e-10	2.41756e-12	4_132324902_T/A	rs62320087	1779	649	76	0.0951985	0.0245805	0.0193045	0.102118	0.23487	0.0962302	0.213718	0.195297	4	12	3	0	0	0	1
4	132567414	132587815	21	20401	0.00857083	0.000174862	4_132567414_A/G	rs1978769	263	970	1271	1.1738	0.0543508	0.00741227	0.531014	0.736311	0.740079	0.822068	0.742331	0	8	7	0	0	0	1
4	132615878	132623456	34	7578	1.52151e-05	1.15315e-07	4_132615878_A/G	rs1369372	220	880	1404	1.39697	0.0930366	0.0536344	0.555219	0.899135	0.797619	0.874751	0.660532	12	0	0	6	0	0	1
4	132717547	132728183	34	10636	1.47748e-08	1.57159e-10	4_132717547_C/A	rs61443522	947	1166	391	0.318301	0.0337731	0.025275	0.491679	0.268012	0.271825	0.427435	0.417178	16	0	0	8	0	0	1
4	132775251	132782123	20	6872	0.180006	0.00123718	4_132775251_C/T	rs11730907	1407	919	178	0.170774	0.0497249	0.0517776	0.184569	0.204611	0.14881	0.362823	0.382413	4	0	0	9	0	0	1
4	132872140	132880197	24	8057	3.84246e-05	3.09625e-07	4_132872140_G/A	rs1579913	377	1179	948	0.795396	0.00735941	0.000968519	0.547655	0.648415	0.641865	0.650099	0.613497	2	0	0	7	0	0	1
4	132881799	132901652	63	19853	1.69093e-08	3.35717e-10	4_132881799_C/T	rs7684934	395	1170	939	0.777551	0.0105578	0.000816058	0.527231	0.645533	0.641865	0.650099	0.615542	12	0	0	17	0	0	1
4	132901700	132907915	22	6215	0	0	4_132901700_G/C	rs57122259	297	1120	1087	0.96091	0.00149346	0.00182832	0.667171	0.667147	0.668651	0.664016	0.620654	8	0	0	5	0	0	1
4	133059419	133084759	34	25340	0.000932619	2.36335e-05	4_133059419_C/T	rs17019478	772	1216	516	0.407246	0.0159608	0.0182102	0.491679	0.537464	0.344246	0.462227	0.42229	0	15	12	0	0	0	1
4	133105616	133143912	25	38296	1.18742e-11	4.54747e-13	4_133105616_T/C	rs57153042	1534	770	200	0.152423	0.126746	0.112571	0.104387	0.34438	0.0446429	0.432406	0.320041	0	16	4	0	0	0	1
4	133662181	133688813	26	26632	0	0	4_133662181_C/T	rs2660675	1093	958	453	0.296438	0.172042	0.0217074	0.0544629	0.43804	0.49504	0.404573	0.595092	0	17	1	0	0	0	1
4	134143965	134190018	20	46053	0.000643521	2.96367e-05	4_134143965_G/A	rs2132110	135	640	1729	2.25165	0.116636	0.140539	0.866868	0.827089	0.998016	0.594433	0.791411	13	0	0	0	1	0	0
4	134432562	134451894	30	19332	0	0	4_134432562_G/A	rs56373048	1707	674	123	0.112524	0.0524849	0.0718026	0.189107	0.275216	0.015873	0.22167	0.245399	1	4	0	8	0	0	1
4	134963552	134971570	29	8018	0.00036145	2.89847e-06	4_134963552_A/T	rs7668824	799	1139	566	0.41487	0.0820082	0.0438572	0.268533	0.469741	0.375	0.633201	0.587935	0	9	7	0	0	0	1
4	135108096	135124296	40	16200	0.00195676	3.17015e-05	4_135108096_T/A	rs7686944	1992	412	100	0.0696087	0.182037	0.00924775	0.354009	0.0489914	0.0257937	0.0646123	0.0194274	0	10	15	0	0	0	1
4	135209181	135218094	22	8913	0.0269529	0.000240258	4_135209181_G/A	rs7667299	685	1210	609	0.470543	0.0491333	0.0446354	0.378215	0.541787	0.660714	0.516899	0.374233	0	9	10	0	0	0	1
4	135756257	135772694	96	16437	0.000706321	1.16105e-05	4_135756257_T/C	rs2047919	1502	841	161	0.151235	0.0366417	0.0297768	0.152042	0.315562	0.356151	0.171968	0.215746	0	18	33	0	0	0	1
4	136485521	136488296	20	2775	0	0	4_136485521_G/T	rs6848457	1854	585	65	0.0832751	0.0500375	0.0594164	0.208018	0.0994236	0.00297619	0.199801	0.170757	0	10	7	0	0	0	1
4	136958666	136968272	23	9606	0.200623	0.00192738	4_136958666_C/T	rs2121020	1759	691	54	0.0949157	0.0178671	0.0200666	0.130106	0.279539	0.137897	0.140159	0.156442	8	3	0	5	0	0	1
4	137004717	137015483	21	10766	0.000934887	1.00659e-05	4_137004717_T/G	rs72710921	1657	709	138	0.122421	0.0957867	0.0639811	0.0627837	0.255043	0.0734127	0.32008	0.336401	5	1	0	7	0	0	1
4	137028526	137031647	20	3121	9.12283e-12	2.84815e-14	4_137028526_C/G	rs7682002	410	1188	906	0.747012	0.0275558	0.0181659	0.5	0.553314	0.720238	0.580517	0.659509	5	0	0	3	0	0	1
4	137242022	137245262	22	3240	0.747439	0.00242245	4_137242022_T/C	rs4864399	393	1025	1086	0.882662	0.115214	0.0141687	0.897126	0.610951	0.514881	0.472167	0.606339	15	0	0	5	0	0	1
4	137441833	137448632	22	6799	0.232915	0.00158382	4_137441833_G/T	rs4260591	1412	837	255	0.183966	0.15151	0.0143729	0.549924	0.132565	0.239087	0.158052	0.130879	6	0	0	11	0	0	1
4	137478218	137482798	25	4580	0.00299374	1.37143e-05	4_137478218_C/T	rs35471665	2021	457	26	0.0565681	0.0174055	0.00589196	0.16112	0.0792507	0.0525794	0.0805169	0.109407	3	0	0	3	0	0	1
4	137856459	137872816	20	16357	0.000118019	1.93055e-06	4_137856459_C/T	rs1546459	1383	889	232	0.185089	0.0679734	0.0929787	0.286687	0.337176	0.0644841	0.414513	0.263804	0	14	1	0	0	0	1
4	138597412	138602965	21	5553	0.0067206	3.73262e-05	4_138597412_C/G	rs4863481	852	1198	454	0.362853	0.031228	0.00338768	0.560514	0.425072	0.355159	0.371769	0.345603	0	6	4	0	0	0	1
4	138926054	138929925	21	3871	0.235331	0.000911202	4_138926054_G/A	rs4546191	121	605	1778	2.45632	0.136082	0.0498002	0.619516	0.883285	0.998016	0.82505	0.913088	0	3	1	0	0	0	0
4	138933874	138947887	32	14013	0.0212741	0.000298135	4_138933874_G/C	rs11732670	95	576	1833	2.76893	0.114717	0.0307489	0.655825	0.868876	0.981151	0.864811	0.933538	0	13	5	0	0	0	1
4	140456536	140468956	21	12420	0.000518228	6.43692e-06	4_140456536_G/A	rs67200893	1548	834	122	0.13715	0.00864088	0.0105103	0.196672	0.240634	0.238095	0.154076	0.261759	10	5	1	2	0	0	1
4	140912980	140920103	32	7123	1.16551e-05	8.30307e-08	4_140912980_A/C	rs6848686	332	1026	1146	0.981657	0.0934766	0.078225	0.501513	0.662824	0.896825	0.565606	0.738241	4	0	0	5	0	0	1
4	141743027	141746980	20	3953	0.0967383	0.000382503	4_141743027_T/C	rs2322304	578	1236	690	0.546823	0.0190754	0.0245593	0.548411	0.404899	0.534722	0.461233	0.620654	0	9	8	0	0	0	1
4	141923312	141930091	23	6779	0.10476	0.000710271	4_141923312_T/A	rs1604244	178	863	1463	1.55414	0.0676262	0.0243839	0.912254	0.652738	0.815476	0.675944	0.642127	2	4	6	0	0	0	1
4	142890089	142935162	43	45073	0.0183493	0.000827077	4_142890089_G/A	rs4690703	1418	910	176	0.168446	0.0218017	0.0107066	0.339637	0.206052	0.15873	0.265408	0.248466	0	6	11	0	0	0	1
4	142945318	142960288	32	14970	0.205217	0.00307231	4_142945318_C/A	rs13116365	1547	819	138	0.139918	0.0103532	0.0140838	0.223147	0.190202	0.149802	0.259443	0.261759	0	11	11	0	0	0	1
4	142970712	142974045	21	3333	3.20306e-07	1.0679e-09	4_142970712_G/A	rs7666854	1182	897	425	0.267863	0.204966	0.0188818	0.699697	0.227666	0.132937	0.26839	0.265849	11	0	0	10	0	0	1
4	143006585	143028698	36	22113	0.134151	0.00296662	4_143006585_C/T	rs6817477	750	1145	609	0.446692	0.0811157	0.0973797	0.391831	0.497118	0.267857	0.677932	0.560327	9	0	0	19	0	0	1
4	143130970	143158848	27	27878	3.96788e-05	1.1062e-06	4_143130970_T/C	rs4323054	420	1140	944	0.764646	0.0522789	0.0617973	0.53177	0.602305	0.8125	0.601392	0.493865	0	11	3	0	0	0	1
4	143670062	143688357	35	18295	0.0126169	0.000230838	4_143670062_C/T	rs72940254	1999	443	62	0.063837	0.106098	0.0815947	0.25416	0.073487	0.167659	0.00497018	0.00613497	0	4	4	0	0	0	1
4	143734212	143744712	92	10500	5.95524e-13	6.2536e-15	4_143734212_T/C	rs13137885	1209	1049	246	0.222238	0.0166958	0.0198833	0.27534	0.409222	0.223214	0.350895	0.322086	31	0	0	14	0	0	1
4	143745764	143777196	131	31432	0	0	4_143745764_A/G	rs1375982	1212	1047	245	0.221406	0.0169749	0.0201356	0.273828	0.409222	0.222222	0.350895	0.321063	47	0	0	20	0	0	1
4	143785372	143791024	24	5652	1.78149e-13	1.00708e-15	4_143785372_C/A	rs7666368	1169	1070	265	0.234742	0.0148015	0.0201252	0.321483	0.412104	0.223214	0.347913	0.321063	3	0	0	1	0	0	0
4	143811790	143826484	21	14694	7.61517e-09	1.11905e-10	4_143811790_C/T	rs150239027	1601	755	148	0.132803	0.100826	0.0878451	0.096823	0.332853	0.0416667	0.33996	0.314928	2	0	0	4	0	0	1
4	143827549	143834766	25	7217	1.21832e-08	8.79383e-11	4_143827549_C/T	rs6820895	2019	424	61	0.0611833	0.0915831	0.0884488	0.22466	0.0763689	0.181548	0.00596421	0.00715746	0	2	2	0	0	0	0
4	143836076	143848878	30	12802	1.21832e-08	1.55982e-10	4_143836076_C/T	rs6840508	2002	439	63	0.0635832	0.0974042	0.0882013	0.238275	0.0778098	0.181548	0.00596421	0.00715746	0	0	2	0	0	0	0
4	143849979	143858206	22	8227	1.21832e-08	1.00243e-10	4_143849979_C/T	rs4835046	2000	441	63	0.063837	0.098342	0.0875533	0.240545	0.0778098	0.180556	0.00596421	0.00715746	0	0	2	0	0	0	0
4	143860311	143872523	21	12212	5.99621e-11	7.32317e-13	4_143860311_A/G	rs4835048	1271	1030	203	0.201008	0.0186054	0.0194142	0.339637	0.226225	0.349206	0.192843	0.290389	0	0	2	0	0	0	0
4	143964772	143969141	22	4369	0.0302674	0.000132268	4_143964772_T/C	rs11100822	243	915	1342	1.28444	0.0717698	0.0908606	0.649924	0.639769	0.957341	0.66004	0.687117	1	0	0	0	0	0	0
4	143970808	143974668	26	3860	0.255314	0.000985765	4_143970808_G/A	rs11931330	242	916	1341	1.285	0.071761	0.0908606	0.650152	0.639769	0.957341	0.66004	0.687117	1	0	0	1	0	0	0
4	143974756	143979308	22	4552	0.214394	0.000976135	4_143974756_T/C	rs6537228	243	919	1338	1.27936	0.0715944	0.0901918	0.647641	0.639769	0.956349	0.66004	0.687117	0	0	0	0	0	0	0
4	143980261	143984448	20	4187	0.214394	0.000897881	4_143980261_G/C	rs4257604	240	915	1344	1.2914	0.0712128	0.0906261	0.653201	0.64121	0.957341	0.66004	0.687117	2	0	0	4	0	0	1
4	143985122	143991435	29	6313	0.214394	0.00135368	4_143985122_C/T	rs1511425	239	924	1335	1.28174	0.071222	0.0927896	0.660823	0.64121	0.957341	0.66004	0.669057	3	0	0	1	0	0	0
4	143992106	143997906	27	5800	0.214394	0.0012437	4_143992106_T/C	rs4323050	237	906	1354	1.30942	0.0696194	0.0924686	0.675841	0.642651	0.957341	0.659046	0.670757	2	0	0	2	0	0	0
4	144281470	144292171	32	10701	4.01385e-05	4.29563e-07	4_144281470_A/T	rs7700020	551	1220	733	0.578381	0.000797095	0.00104253	0.53177	0.520173	0.551587	0.553678	0.52045	9	3	8	7	0	0	1
4	145451158	145479884	44	28726	0.0679374	0.00195164	4_145451158_G/A	rs72944541	1943	442	119	0.0785582	0.251043	0.0154461	0.420575	0.0504323	0.0605159	0.00497018	0.0235174	13	0	0	2	0	0	1
4	146184286	146208970	20	24684	0.0165093	0.000407533	4_146184286_T/G	rs6839123	1746	651	107	0.104393	0.0547244	0.0496592	0.0983359	0.206052	0.110119	0.33499	0.147239	0	7	6	0	0	0	1
4	146913269	146923272	20	10003	1.95166e-05	1.95244e-07	4_146913269_C/T	rs72960319	1623	726	155	0.130413	0.109682	0.0273538	0.416036	0.213256	0.166667	0.0586481	0.113497	0	10	7	0	0	0	1
4	147021076	147036277	39	15201	0.0312001	0.000474304	4_147021076_C/T	rs6844507	1661	639	204	0.132164	0.169876	0.0328937	0.476551	0.0763689	0.107143	0.05666	0.203476	0	11	17	0	0	0	1
4	147254753	147276241	25	21488	0.0802508	0.00172451	4_147254753_C/A	rs2202695	63	584	1857	3.02676	0.0348385	0.0317421	0.913011	0.899135	0.753968	0.910537	0.808793	6	0	0	7	0	0	1
4	147429838	147434464	21	4626	0	0	4_147429838_C/A	rs1429121	1003	958	543	0.344804	0.19534	0.019953	0.0597579	0.528818	0.580357	0.596421	0.42229	8	0	0	7	0	0	1
4	147596229	147598384	20	2155	0.000606378	1.30735e-06	4_147596229_A/G	rs11729128	614	996	894	0.625899	0.205454	0.0179254	0.919818	0.451009	0.318452	0.477137	0.464213	12	0	0	5	0	0	1
4	149260031	149282908	21	22877	1.15332e-07	2.63856e-09	4_149260031_C/A	rs3106919	1376	859	269	0.193437	0.141888	0.0363256	0.0295008	0.427954	0.310516	0.488072	0.262781	0	16	3	0	0	0	1
4	149297624	149320662	38	23038	0.000438928	1.01125e-05	4_149297624_C/G	rs34635494	1879	541	84	0.082461	0.0605454	0.0266498	0.0302572	0.221902	0.184524	0.245527	0.0838446	0	27	6	0	0	0	1
4	151422736	151452928	22	30192	0.0559087	0.00168805	4_151422736_G/T	rs11099815	772	1168	564	0.423304	0.0315126	0.0218533	0.562784	0.432277	0.366071	0.531809	0.355828	10	2	0	4	0	0	1
4	151460648	151495230	20	34582	5.95526e-22	2.05951e-23	4_151460648_A/T	rs2724574	773	1167	564	0.422964	0.0311043	0.0212058	0.562784	0.432277	0.365079	0.529821	0.357873	8	1	0	2	0	0	1
4	151566958	151619904	20	52946	4.84754e-06	2.56663e-07	4_151566958_G/A	rs7695866	1289	997	218	0.20042	0.0123327	0.0167199	0.293495	0.318444	0.193452	0.341948	0.291411	11	0	2	1	0	0	1
4	152983572	152990090	33	6518	0.0525333	0.000342464	4_152983572_G/A	rs73863346	2005	425	74	0.0645998	0.152213	0.0168905	0.318457	0.0461095	0.0486111	0.00198807	0.0705521	0	13	10	0	0	0	1
4	153816505	153829256	41	12751	0.0252181	0.000321581	4_153816505_G/A	rs1037650	305	982	1217	1.07286	0.107175	0.00919855	0.434191	0.723343	0.78869	0.734592	0.824131	0	10	16	0	0	0	1
4	153836978	153844182	35	7204	0.101046	0.000728037	4_153836978_C/T	rs1350185	902	1128	474	0.354025	0.0713278	0.0843018	0.339637	0.559078	0.212302	0.479125	0.555215	0	17	8	0	0	0	1
4	153969708	153977302	20	7594	0.0022885	1.73811e-05	4_153969708_C/T	rs9790682	994	1026	484	0.33079	0.0698476	0.0871171	0.341906	0.389049	0.635913	0.248509	0.389571	0	10	4	0	0	0	1
4	154856750	154869270	36	12520	0	0	4_154856750_C/G	rs6536033	2036	365	103	0.0643453	0.275403	0.013383	0.391831	0.0417867	0.00198413	0.0119284	0.0102249	0	21	11	0	0	0	1
4	155346560	155364018	25	17458	0.000143432	2.50419e-06	4_155346560_G/A	rs12651030	339	1057	1108	0.943228	0.0709639	0.056512	0.784418	0.533141	0.794643	0.554672	0.518405	9	0	0	10	0	0	1
4	156032741	156038127	26	5386	0	0	4_156032741_G/C	rs59381871	1235	949	320	0.232378	0.125964	0.0446199	0.0847201	0.393372	0.563492	0.319085	0.322086	0	0	0	0	0	0	0
4	156585189	156591979	21	6790	3.05125e-07	2.07211e-09	4_156585189_C/T	rs11100062	999	1149	356	0.295678	0.0168068	0.0144313	0.30938	0.391931	0.460317	0.415507	0.304703	0	5	11	0	0	0	1
4	157060243	157066681	31	6438	0.0284169	0.000182977	4_157060243_C/T	rs2343755	133	624	1747	2.31348	0.14889	0.022511	0.583964	0.916427	0.965278	0.902584	0.847648	15	0	0	6	0	0	1
4	157655549	157665010	24	9461	1.44312e-06	1.36548e-08	4_157655549_G/T	rs1490540	134	734	1636	1.999	0.0745863	0.0210976	0.632375	0.854467	0.924603	0.789264	0.870143	11	0	0	9	0	0	1
4	158261322	158267862	20	6540	0.0423935	0.000277296	4_158261322_A/G	rs2149567	193	467	1844	2.43552	0.358519	0.0240168	0.456127	0.917867	0.998016	0.947316	0.977505	0	6	9	0	0	0	1
4	158303879	158326220	33	22341	0	0	4_158303879_G/T	rs2039115	1619	751	134	0.127726	0.0831547	0.0539663	0.357035	0.231988	0.109127	0.0437376	0.237219	11	0	0	4	0	0	1
4	158327272	158344467	20	17195	0.000490198	8.42945e-06	4_158327272_G/A	rs4475189	1729	681	94	0.104977	0.0483579	0.0532343	0.248865	0.217579	0.109127	0.0427435	0.241309	5	0	0	10	0	0	1
4	158410090	158423323	51	13233	0.00404381	5.35158e-05	4_158410090_A/G	rs4691490	1559	786	159	0.141393	0.107553	0.0517194	0.41528	0.211816	0.0218254	0.16998	0.219836	14	3	0	9	0	0	1
4	158424097	158432145	35	8048	0.00531831	4.2807e-05	4_158424097_T/A	rs12644473	584	864	1056	0.732283	0.281171	0.0949798	0.205749	0.674352	0.945437	0.699801	0.592025	1	10	9	0	0	0	1
4	158436567	158471784	139	35217	0.00540771	0.000190449	4_158436567_T/A	rs12646049	586	862	1056	0.731072	0.280822	0.0951919	0.205749	0.67147	0.945437	0.699801	0.592025	13	33	20	0	0	0	1
4	158481387	158505542	58	24155	0.0293153	0.000708141	4_158481387_A/G	rs13109013	632	818	1054	0.70269	0.316785	0.0951612	0.164145	0.674352	0.945437	0.705765	0.591002	11	17	1	2	0	0	1
4	160857616	160863718	21	6102	0.00655826	4.00251e-05	4_160857616_C/T	rs12152694	1833	564	107	0.0919622	0.112629	0.012877	0.353253	0.0792507	0.0406746	0.125249	0.091002	11	0	0	5	0	0	1
4	161030859	161036806	33	5947	0	0	4_161030859_G/C	rs6858231	73	665	1766	2.58755	0.02058	0.023776	0.866868	0.904899	0.789683	0.877734	0.760736	15	0	0	12	0	0	1
4	161060087	161080736	40	20649	0.0450932	0.000931175	4_161060087_A/T	rs12186233	2009	447	48	0.0608063	0.0547538	0.0199389	0.00983359	0.115274	0.140873	0.218688	0.0899796	11	0	0	22	0	0	1
4	161094689	161097820	20	3131	2.69329e-24	8.43539e-27	4_161094689_G/A	rs1523569	1006	1088	410	0.307742	0.0448285	0.00903431	0.223147	0.391931	0.49504	0.463221	0.384458	10	0	0	8	0	0	1
4	161107406	161123588	90	16182	0.00370709	5.99918e-05	4_161107406_A/G	rs9991607	1342	963	199	0.186592	0.0125601	0.00910165	0.216339	0.276657	0.354167	0.238569	0.292434	0	9	24	0	0	0	1
4	161153237	161167389	24	14152	0.0307294	0.000434913	4_161153237_T/C	rs34403861	1776	650	78	0.0959067	0.0637372	0.0216108	0.301059	0.103746	0.0595238	0.180915	0.0961145	0	7	8	0	0	0	1
4	161239512	161252075	21	12563	4.78446e-09	6.01119e-11	4_161239512_C/T	rs11100351	1396	906	202	0.177123	0.0461729	0.00712447	0.114221	0.348703	0.275794	0.361829	0.281186	11	0	0	6	0	0	1
4	161282719	161291995	26	9276	0.000323845	3.00431e-06	4_161282719_T/C	rs13125824	1643	727	134	0.123972	0.0609477	0.00487578	0.0400908	0.295389	0.256944	0.271372	0.209611	4	0	0	6	0	0	1
4	161764415	161777110	28	12695	0.36965	0.00469307	4_161764415_C/T	rs1821471	1525	705	274	0.166844	0.214829	0.0127169	0.580938	0.154179	0.150794	0.0695825	0.159509	0	7	5	0	0	0	1
4	162133011	162155491	64	22480	0.00308854	6.94335e-05	4_162133011_C/G	rs74836327	1591	789	124	0.130572	0.010387	0.0102766	0.173222	0.168588	0.220238	0.281312	0.190184	33	0	0	17	0	0	1
4	162337609	162340906	22	3297	1.17575	0.00387764	4_162337609_C/G	rs1001468	105	731	1668	2.161	0.029446	0.0125887	0.716339	0.871758	0.899802	0.819085	0.801636	0	8	12	0	0	0	1
4	162345110	162349004	23	3894	0.256953	0.00100083	4_162345110_C/G	rs13109043	141	783	1580	1.85117	0.0569874	0.0192591	0.641452	0.829971	0.920635	0.807157	0.796524	0	8	10	0	0	0	1
4	162712420	162763802	20	51382	0.000959018	4.92772e-05	4_162712420_A/G	rs56029577	1874	576	54	0.0790934	0.0365163	0.0341009	0.208018	0.0432277	0.180556	0.054672	0.145194	9	0	0	3	0	0	1
4	162795089	162804235	27	9146	0	0	4_162795089_G/A	rs28610871	1535	808	161	0.145694	0.115523	0.0773738	0.413011	0.146974	0.00595238	0.265408	0.213701	0	10	5	0	0	0	1
4	162879282	162889821	50	10539	0.0396192	0.000417586	4_162879282_A/T	rs11733365	566	1043	895	0.651264	0.158271	0.0464284	0.270045	0.700288	0.797619	0.668986	0.52454	0	10	15	0	0	0	1
4	164155676	164171647	51	15971	8.42099e-08	1.345e-09	4_164155676_T/C	rs6536801	1523	784	197	0.153786	0.123174	0.0283671	0.46823	0.255043	0.166667	0.0765408	0.140082	0	12	22	0	0	0	1
4	164250643	164262406	33	11763	0.00797307	9.37952e-05	4_164250643_T/A	rs28553966	2033	395	76	0.0613091	0.148305	0.0327396	0.303328	0.0706052	0	0.0815109	0.0153374	0	3	6	0	0	0	1
4	164750500	164759853	40	9353	0	0	4_164750500_T/A	rs62352393	1909	547	48	0.0736541	0.013811	0.00454164	0.186838	0.0850144	0.121032	0.0854871	0.131902	0	5	8	0	0	0	1
4	164789351	164795290	23	5939	0.0195095	0.000115887	4_164789351_C/T	rs7668032	307	1069	1128	0.987819	0.0196985	0.0263137	0.675492	0.602305	0.561508	0.73161	0.728016	0	3	9	0	0	0	1
4	164909385	164916589	33	7204	0.137716	0.000992245	4_164909385_G/C	rs72695895	1879	551	74	0.0811093	0.0820023	0.0401224	0.0166415	0.309798	0.0803571	0.202783	0.180982	0	3	3	0	0	0	1
4	165138923	165147045	35	8122	0.0815439	0.000662381	4_165138923_A/T	rs13136080	1968	464	72	0.0690909	0.114963	0.0761183	0.0075643	0.136888	0.047619	0.142147	0.319018	0	7	8	0	0	0	1
4	165148539	165162188	46	13649	0.0002066	2.82009e-06	4_165148539_C/T	rs13112952	1988	449	67	0.0658757	0.107322	0.070267	0.0075643	0.138329	0.047619	0.131213	0.303681	0	11	9	0	0	0	1
4	165418022	165430814	134	12792	0.00406268	5.19738e-05	4_165418022_T/G	rs28638079	1198	1071	235	0.222238	0.00719635	0.0092337	0.324508	0.227666	0.359127	0.295229	0.301636	0	37	36	0	0	0	1
4	165606472	165613123	31	6651	0.0163531	0.000108781	4_165606472_A/T	rs28804534	1722	605	177	0.118424	0.213134	0.104713	0.462935	0.0317003	0.244048	0.0109344	0.0695297	9	0	0	11	0	0	1
4	165817091	165824794	60	7703	0.0118851	9.15629e-05	4_165817091_A/G	rs57176236	1728	685	91	0.104685	0.0530415	0.0171691	0.0499244	0.236311	0.21131	0.142147	0.287321	0	3	1	0	0	0	0
4	166276789	166280087	20	3298	0.0676356	0.00022313	4_166276789_A/C	rs691433	391	717	1396	1.17045	0.272812	0.370521	0.70121	0.821326	0.255952	0.955268	0.810838	0	10	10	0	0	0	1
4	166285525	166293160	29	7635	0.412219	0.0031477	4_166285525_T/C	rs418616	364	731	1409	1.21624	0.257565	0.351724	0.70121	0.840058	0.282738	0.955268	0.810838	0	9	15	0	0	0	1
4	166296865	166303885	32	7020	0.00243752	1.71139e-05	4_166296865_A/C	rs1663595	346	749	1409	1.23768	0.249707	0.340299	0.708018	0.847262	0.293651	0.95328	0.805726	0	9	15	0	0	0	1
4	166338808	166355755	22	16947	0.636169	0.0107818	4_166338808_A/G	rs17691380	2086	313	105	0.0583055	0.308621	0.278443	0	0.092219	0.4375	0	0.0184049	1	1	0	14	0	0	1
4	166389040	166413254	92	24214	0.0107122	0.000259395	4_166389040_C/T	rs10000082	1991	454	59	0.0644725	0.102406	0.018105	0.278366	0.0360231	0.104167	0.0467197	0.0276074	0	30	36	0	0	0	1
4	166489722	166497427	23	7705	4.37945e-05	3.3748e-07	4_166489722_T/C	rs4234899	1163	1014	327	0.249701	0.0642649	0.0686242	0.248109	0.543228	0.19246	0.439364	0.334356	0	15	3	0	0	0	1
4	166600270	166615307	23	15037	4.46605e-09	6.71605e-11	4_166600270_T/C	rs79818443	1979	472	53	0.065237	0.073755	0.0638475	0.0438729	0.0489914	0.261905	0.05666	0.168712	0	14	6	0	0	0	1
4	166755084	166770020	51	14936	0	0	4_166755084_T/C	rs13116696	1048	1141	315	0.273556	0.0213262	0.0170929	0.280635	0.511527	0.348214	0.347913	0.351738	0	8	5	0	0	0	1
4	167355520	167362601	42	7081	0.000879261	6.22692e-06	4_167355520_A/C	rs11943013	35	491	1978	3.96346	0.0230339	0.0110248	0.949319	0.868876	0.810516	0.90159	0.884458	15	0	0	20	0	0	1
4	167616230	167620726	33	4496	0	0	4_167616230_G/A	rs2319483	43	422	2039	4.42913	0.0457518	0.0345648	0.815431	0.920749	0.999008	0.870775	0.920245	1	4	7	0	0	0	1
4	167917847	167924685	35	6838	0.209451	0.00143243	4_167917847_G/A	rs28611177	1936	460	108	0.078024	0.230275	0.00236653	0.408472	0.0533141	0.0367063	0.0258449	0.0368098	11	0	0	5	0	0	1
4	168193192	168205872	20	12680	0.201048	0.0025495	4_168193192_A/G	rs111328324	2023	428	53	0.0596781	0.077826	0.0783677	0.207262	0.175793	0.125	0.00397614	0.00817996	0	3	3	0	0	0	1
4	168350793	168361752	24	10959	0.00511447	5.60546e-05	4_168350793_C/T	rs559471	261	910	1333	1.2486	0.0849093	0.0157311	0.506808	0.818444	0.839286	0.795229	0.707566	8	0	0	9	0	0	1
4	168517468	168520700	22	3232	1.95163e-09	6.30962e-12	4_168517468_T/C	rs6552869	170	876	1458	1.55921	0.0331263	0.0323371	0.820726	0.639769	0.857143	0.713718	0.696319	13	0	0	6	0	0	1
4	169151267	169166873	20	15606	1.24995e-05	1.9508e-07	4_169151267_A/G	rs7660681	1367	913	224	0.186592	0.0594769	0.04555	0.400151	0.201729	0.094246	0.313121	0.288344	11	0	0	4	0	0	1
4	169525219	169573849	20	48630	0	0	4_169525219_C/T	rs7654677	2035	435	34	0.0558269	0.0447486	0.0148236	0.197428	0.0475504	0.030754	0.0705765	0.109407	0	9	3	0	0	0	1
4	170546379	170564649	28	18270	0.0116843	0.000213484	4_170546379_C/T	rs411038	816	816	872	0.522876	0.312272	0.0738165	0.0824508	0.433718	0.81746	0.672962	0.663599	0	13	8	0	0	0	1
4	170592791	170619305	60	26514	0.244697	0.00648814	4_170592791_G/A	rs422885	109	456	1939	3.21513	0.182215	0.132933	0.655825	0.762248	0.990079	0.971173	0.984663	12	7	19	3	0	0	1
4	170623445	170637696	20	14251	0.0129936	0.000185185	4_170623445_G/A	rs4692847	1921	458	125	0.0823256	0.195357	0.135614	0.365356	0.243516	0.00992063	0.028827	0.0173824	0	5	9	0	0	0	1
4	170670453	170681041	40	10588	9.26799e-05	9.81387e-07	4_170670453_A/G	rs73866044	1802	604	98	0.095057	0.0779129	0.083554	0.263238	0.315562	0.0753968	0.104374	0.0531697	0	9	11	0	0	0	1
4	170861545	170868355	27	6810	0.161207	0.00109798	4_170861545_A/G	rs72698902	1483	862	159	0.154127	0.0204984	0.0241054	0.202723	0.154179	0.33631	0.201789	0.268916	8	0	0	8	0	0	1
4	171007220	171022066	30	14846	2.6495e-41	3.93372e-43	4_171007220_C/A	rs11132865	142	792	1570	1.82714	0.0388667	0.0377936	0.704236	0.802594	0.920635	0.7167	0.812883	15	0	0	10	0	0	1
4	171206984	171216590	38	9606	0	0	4_171206984_T/C	rs7688669	80	541	1883	3.07204	0.0550322	0.00670222	0.728442	0.904899	0.927579	0.870775	0.925358	0	13	13	0	0	0	1
4	171217141	171222685	20	5544	4.71152e-18	2.61254e-20	4_171217141_C/T	rs1352795	48	495	1961	3.73689	0.0241702	0.00697075	0.805598	0.916427	0.927579	0.870775	0.925358	0	5	6	0	0	0	1
4	172728993	172744832	56	15839	3.97611e-05	6.29815e-07	4_172728993_C/T	rs6822057	1187	976	341	0.247463	0.124302	0.0679438	0.555976	0.278098	0.0694444	0.328032	0.337423	0	18	15	0	0	0	1
4	172763413	172772362	21	8949	0	0	4_172763413_T/A	rs6553657	863	1088	553	0.389837	0.111397	0.058031	0.659607	0.523055	0.230159	0.44831	0.282209	0	7	9	0	0	0	1
4	173960920	173973540	49	12620	0.0354273	0.000447128	4_173960920_G/A	rs7696185	241	871	1392	1.3507	0.110293	0.0238787	0.499244	0.740634	0.902778	0.811133	0.771984	2	0	0	7	0	0	1
4	174395028	174401560	35	6532	0.000299226	1.95484e-06	4_174395028_G/A	rs13109756	1566	749	189	0.145195	0.128141	0.165326	0.19289	0.172911	0.515873	0.127237	0.106339	0	10	11	0	0	0	1
4	174743271	174746470	21	3199	0	0	4_174743271_A/G	rs28446224	1865	531	108	0.0876555	0.136974	0.0173286	0.363843	0.100865	0.0178571	0.0974155	0.0817996	0	5	8	0	0	0	1
4	174884384	174896447	43	12063	9.17208e-05	1.10652e-06	4_174884384_A/G	rs9312569	1708	680	116	0.111328	0.0742166	0.0938813	0.152799	0.180115	0.014881	0.332008	0.241309	8	2	0	13	0	0	1
4	174951899	174956420	31	4521	0.0162112	7.33069e-05	4_174951899_T/A	rs4490436	809	1186	509	0.39301	0.0237812	0.00934312	0.548411	0.353026	0.435516	0.348907	0.453988	0	14	7	0	0	0	1
4	176341741	176354448	23	12707	0.00110956	1.41003e-05	4_176341741_A/G	rs17062804	1180	988	336	0.247909	0.0651404	0.053546	0.211044	0.229107	0.531746	0.296223	0.396728	0	4	6	0	0	0	1
4	176761535	176771253	22	9718	0.0150152	0.000145933	4_176761535_T/C	rs6857752	145	460	1899	2.83867	0.258015	0.0380319	0.55295	0.925072	0.998016	0.907555	0.98773	7	0	0	10	0	0	1
4	177064219	177076643	25	12424	0.0898179	0.00111599	4_177064219_G/A	rs13103544	1592	770	142	0.133283	0.0504622	0.0683868	0.242057	0.226225	0.354167	0.10835	0.113497	0	9	8	0	0	0	1
4	177223262	177227806	22	4544	0.00383093	1.74116e-05	4_177223262_T/G	rs34622124	897	882	725	0.435725	0.277288	0.227356	0.186838	0.590778	0.201389	0.812127	0.669734	0	7	7	0	0	0	1
4	177496541	177503293	21	6752	0.0154658	0.000104441	4_177496541_C/T	rs57795432	1015	1114	375	0.296438	0.0656008	0.0651287	0.270045	0.331412	0.407738	0.276342	0.601227	5	0	0	1	0	0	1
4	177600021	177626797	36	26776	0.003022	8.09202e-05	4_177600021_G/A	rs11931584	1614	770	120	0.126313	0.0604428	0.010498	0.0499244	0.224784	0.230159	0.329026	0.230061	0	16	6	0	0	0	1
4	177678617	177689344	20	10727	0.0420874	0.000451514	4_177678617_T/C	rs4690554	120	330	2052	3.88947	0.322189	0.0216965	0.584977	0.969741	1	0.998012	1	11	0	0	7	0	0	1
4	177734382	177739761	28	5379	1.23382	0.00663793	4_177734382_G/A	rs4632595	146	489	1869	2.70615	0.286558	0.0466813	0.525719	0.955331	0.891865	0.998012	0.98773	0	8	13	0	0	0	1
4	178097742	178102969	24	5227	0.000192884	1.0084e-06	4_178097742_T/C	rs558826	1318	953	233	0.197687	0.0340818	0.0264513	0.378971	0.162824	0.357143	0.230616	0.217791	0	9	7	0	0	0	1
4	178597615	178601316	20	3701	0.00170144	6.29871e-06	4_178597615_T/A	rs5026031	463	1162	879	0.699234	0.0805021	0.0134439	0.363086	0.716138	0.684524	0.688867	0.572597	0	13	3	0	0	0	1
4	178734081	178742461	47	8380	0.137136	0.00114934	4_178734081_C/A	rs71617034	2022	435	47	0.0590534	0.0443686	0.024906	0.0295008	0.0475504	0.202381	0.110338	0.145194	0	18	20	0	0	0	1
4	179147172	179150226	24	3054	1.08879e-06	3.32626e-09	4_179147172_C/T	rs1036766	629	1112	763	0.55654	0.0767803	0.103386	0.546899	0.544669	0.724206	0.291252	0.525562	14	0	0	9	0	0	1
4	179857565	179866418	32	8853	0.0873307	0.000773226	4_179857565_T/C	rs6854517	264	993	1247	1.14629	0.0499074	0.0218464	0.551437	0.795389	0.821429	0.729622	0.658487	11	0	0	10	0	0	1
4	179957323	179960851	20	3528	0.0012554	4.4303e-06	4_179957323_T/C	rs1317437	1297	968	239	0.202976	0.0363793	0.0256164	0.393343	0.337176	0.164683	0.313121	0.215746	0	9	9	0	0	0	1
4	181136826	181141538	22	4712	1.97254e-07	9.2966e-10	4_181136826_G/T	rs35950385	1942	505	57	0.0705172	0.037384	0.0438642	0.0945537	0.21902	0.0248016	0.173956	0.145194	0	13	7	0	0	0	1
4	181281867	181286083	23	4216	9.41292e-06	3.96943e-08	4_181281867_C/T	rs10020545	1636	765	103	0.120263	0.00627369	0.00728227	0.175492	0.200288	0.200397	0.246521	0.153374	0	6	11	0	0	0	1
4	183437013	183443205	28	6192	0.23425	0.00145071	4_183437013_T/C	rs13147339	857	1084	563	0.394925	0.133989	0.0968752	0.23525	0.463977	0.385913	0.765408	0.427403	11	0	0	9	0	0	1
4	183458011	183463519	26	5508	0.0387128	0.000213269	4_183458011_T/C	rs55843993	143	904	1457	1.6042	0.00855932	0.00623479	0.716339	0.726225	0.797619	0.815109	0.759714	8	0	0	5	0	0	1
4	184696845	184729902	141	33057	0.00309553	0.000102332	4_184696845_C/T	rs28416641	1864	556	84	0.0845005	0.0863333	0.0422045	0.295008	0.135447	0.000992063	0.148111	0.0920245	51	0	0	33	0	0	1
4	186179525	186190445	39	10920	0.0126149	0.000137767	4_186179525_C/A	rs13135693	863	1109	532	0.383245	0.0431412	0.0584839	0.428139	0.475504	0.28869	0.602386	0.388548	0	12	6	0	0	0	1
4	186449404	186450884	21	1480	7.11045e-12	1.05306e-14	4_186449404_G/A	rs6849740	1014	1052	438	0.312987	0.0953336	0.063357	0.209531	0.524496	0.269841	0.593439	0.427403	0	4	6	0	0	0	1
4	188666263	188673155	41	6892	0.000122486	8.44295e-07	4_188666263_A/T	rs7659515	712	1168	624	0.466049	0.0529541	0.0405714	0.610439	0.462536	0.545635	0.2833	0.46319	18	0	0	7	0	0	1
4	188766242	188783345	69	17103	4.41154e-06	7.5455e-08	4_188766242_A/G	rs76987922	1981	484	39	0.0632029	0.0532444	0.0510842	0.0590015	0.21902	0.014881	0.139165	0.180982	9	0	0	21	0	0	1
4	188843228	188868478	79	25250	0.00262461	6.62741e-05	4_188843228_G/A	rs12510891	52	559	1892	3.27526	0.0365877	0.00867327	0.963691	0.768012	0.87004	0.843936	0.829918	0	21	31	0	0	0	1
4	188897509	188900031	21	2522	0.00648498	1.63616e-05	4_188897509_T/C	rs7669213	1953	502	48	0.0678312	0.0374499	0.0166095	0.0378215	0.0951009	0.167659	0.107356	0.210041	5	0	0	10	0	0	1
5	218241	230713	56	12472	0.000921823	1.14979e-05	5_218241_T/C	rs2303741	1552	664	288	0.164544	0.289384	0.0419433	0.624054	0.240634	0.0585317	0.111332	0.0787321	0	3	14	0	0	0	1
5	231028	236811	24	5783	0.000921823	5.33182e-06	5_231028_T/C	rs2288459	1553	663	288	0.164367	0.288734	0.0419433	0.623298	0.240634	0.0585317	0.111332	0.0787321	0	2	6	0	0	0	1
5	248314	257204	27	8890	0.000921823	8.19593e-06	5_248314_C/T	rs4582328	1551	661	292	0.165427	0.292644	0.0419433	0.627837	0.240634	0.0585317	0.111332	0.0787321	0	0	1	0	0	0	0
5	273696	279850	21	6154	0.000921823	5.67382e-06	5_273696_G/C	rs574472535	1550	662	292	0.165603	0.292125	0.0416739	0.627837	0.240634	0.0585317	0.111332	0.0797546	0	0	0	0	0	0	0
5	2316223	2319525	21	3302	0.643771	0.00212637	5_2316223_G/T	rs4582283	1410	869	225	0.178775	0.0959214	0.0207056	0.0574887	0.299712	0.256944	0.434394	0.346626	0	9	5	0	0	0	1
5	2348487	2353521	28	5034	0.000404196	2.03513e-06	5_2348487_A/G	rs457144	1049	1130	325	0.275713	0.0263155	0.0234789	0.434191	0.340058	0.404762	0.2167	0.351738	16	0	0	8	0	0	1
5	3155692	3160689	23	4997	0.00435828	2.17827e-05	5_3155692_C/T	rs468682	72	566	1866	3.02676	0.0383277	0.052824	0.847201	0.914986	0.733135	0.906561	0.912065	0	10	5	0	0	0	1
5	3404769	3418996	24	14227	0.000641589	9.12853e-06	5_3404769_A/G	rs442498	350	897	1257	1.06794	0.151317	0.048965	0.408472	0.672911	0.914683	0.710736	0.784254	0	10	12	0	0	0	1
5	3547495	3555785	36	8290	0.00473678	3.92726e-05	5_3547495_A/T	rs828319	782	1179	543	0.412869	0.0502964	0.025432	0.601362	0.342939	0.427579	0.306163	0.50409	0	9	6	0	0	0	1
5	3632523	3636641	22	4118	0.000993165	4.09085e-06	5_3632523_C/T	rs951044	878	1140	486	0.364641	0.0422215	0.031499	0.537821	0.368876	0.510913	0.284294	0.351738	0	6	11	0	0	0	1
5	3662885	3671411	26	8526	0.00101716	8.67336e-06	5_3662885_C/T	rs1502647	133	499	1872	2.7732	0.230861	0.0155977	0.561271	0.95245	0.921627	0.935388	0.99182	0	6	2	0	0	0	1
5	4213533	4219791	30	6258	0.00736243	4.60815e-05	5_4213533_C/T	rs16872940	1924	514	66	0.0740486	0.0978882	0.0871121	0.260212	0.0504323	0.00892857	0.0487078	0.213701	8	0	0	18	0	0	1
5	5084351	5093827	39	9476	9.74681e-12	9.23706e-14	5_5084351_T/C	rs899555	1513	789	202	0.156356	0.10378	0.0814621	0.102874	0.365994	0.0863095	0.413519	0.306748	0	15	12	0	0	0	1
5	5297989	5302485	23	4496	0.47884	0.00215334	5_5297989_C/T	rs6555346	195	963	1346	1.3507	0.0333266	0.0394945	0.673979	0.580692	0.746032	0.808151	0.813906	9	0	0	12	0	0	1
5	5537422	5542630	23	5208	0.307672	0.00160266	5_5537422_C/T	rs2578534	379	980	1145	0.940736	0.155974	0.210178	0.666415	0.716138	0.299603	0.847913	0.753579	11	0	0	3	0	0	1
5	5612452	5617518	23	5066	0.294895	0.00149423	5_5612452_A/C	rs3957612	1624	752	128	0.126	0.0686852	0.0574194	0.324508	0.206052	0.015873	0.224652	0.198364	0	8	14	0	0	0	1
5	6011312	6019753	37	8441	3.31248e-39	2.7964e-41	5_6011312_A/T	rs461573	436	1196	872	0.710832	0.0369652	0.0219612	0.466717	0.642651	0.738095	0.577535	0.564417	6	0	0	16	0	0	1
5	6145491	6157489	51	11998	4.65835e-10	5.58955e-12	5_6145491_A/G	rs7722528	1878	563	63	0.0797638	0.0355973	0.0448399	0.181543	0.0634006	0.229167	0.0616302	0.114519	0	21	13	0	0	0	1
5	6211078	6217724	27	6646	0	0	5_6211078_G/A	rs13153706	187	835	1482	1.57113	0.0486455	0.0604279	0.698941	0.779539	0.938492	0.705765	0.693252	14	0	0	6	0	0	1
5	6891676	6897614	20	5938	0.248556	0.00147618	5_6891676_G/T	rs924124	111	646	1747	2.38479	0.0766827	0.100094	0.844932	0.896254	0.623016	0.909543	0.877301	0	7	7	0	0	0	1
5	6951813	6967730	22	15917	0	0	5_6951813_G/T	rs2017836	1828	604	72	0.0877934	0.0674567	0.0292901	0.0287443	0.126801	0.300595	0.164016	0.157464	0	9	0	0	1	0	0
5	7932124	7938736	20	6612	0.31134	0.00205889	5_7932124_T/C	rs72716552	1537	828	139	0.141722	0.0517164	0.0577754	0.164902	0.200288	0.137897	0.212724	0.404908	0	11	3	0	0	0	1
5	8014552	8021145	74	6593	0.0366856	0.000241905	5_8014552_T/G	rs13167036	625	1045	834	0.591068	0.173442	0.0232465	0.211044	0.596542	0.751984	0.578529	0.695297	0	21	22	0	0	0	1
5	8021343	8023371	22	2028	0.0405816	8.234e-05	5_8021343_A/G	rs34137592	624	1036	844	0.596322	0.175148	0.0225429	0.211044	0.603746	0.751984	0.580517	0.699387	0	9	9	0	0	0	1
5	8531239	8539701	34	8462	0.000897149	7.59257e-06	5_8531239_T/C	rs6871269	332	1100	1072	0.919501	0.00797229	0.0101391	0.628593	0.610951	0.604167	0.670974	0.720859	8	4	4	10	0	0	1
5	8727845	8742494	97	14649	0.0290154	0.000425076	5_8727845_G/A	rs16881182	1189	1051	263	0.22995	0.00699477	0.00810919	0.291225	0.257925	0.302579	0.336653	0.378323	0	16	17	0	0	0	1
5	8762771	8766408	21	3637	0.0496351	0.000180573	5_8762771_G/T	rs7727674	1135	1096	273	0.24391	0.00746778	0.00901031	0.35174	0.257925	0.293651	0.326044	0.382413	0	9	10	0	0	0	1
5	8928438	8943633	40	15195	0.0204897	0.000311361	5_8928438_C/T	rs6862593	1642	743	119	0.121803	0.0531541	0.0659633	0.258699	0.211816	0.0277778	0.284294	0.182004	11	0	0	9	0	0	1
5	8957919	8977754	42	19835	6.12695e-05	1.21534e-06	5_8957919_C/T	rs4624764	1300	959	245	0.203568	0.076478	0.0240243	0.477307	0.223343	0.127976	0.300199	0.237219	28	0	0	5	0	0	1
5	9001801	9032288	21	30487	3.82032e-07	1.16474e-08	5_9001801_A/G	rs2925919	1295	990	219	0.199441	0.0284296	0.0386091	0.298033	0.269452	0.150794	0.38171	0.317996	0	5	2	0	0	0	1
5	9832762	9843822	51	11060	0.206065	0.00227928	5_9832762_A/G	rs16883611	1893	563	48	0.0757645	0.045757	0.0629553	0.159607	0.151297	0.22123	0.00298211	0.119632	0	28	19	0	0	0	1
5	10250318	10266742	45	16424	0.161942	0.0026599	5_10250318_G/A	rs2548546	353	870	1281	1.08883	0.175454	0.0494065	0.387292	0.773775	0.878968	0.851889	0.654397	13	5	2	17	0	0	1
5	10636826	10645298	37	8472	4.25256e-07	3.60319e-09	5_10636826_G/A	rs6869033	979	1186	339	0.296438	0.012117	0.0122433	0.32829	0.347262	0.319444	0.431412	0.44274	20	0	0	12	0	0	1
5	11805242	11812415	26	7173	0.116379	0.000834906	5_11805242_G/A	rs10053425	1914	514	76	0.0766928	0.110914	0.067664	0.294251	0.0720461	0.18254	0.0178926	0.0255624	11	0	0	15	0	0	1
5	13410387	13416065	25	5678	2.61274e-50	1.48378e-52	5_13410387_G/A	rs72743133	1498	865	141	0.148537	0.00968939	0.00183325	0.293495	0.217579	0.19246	0.228628	0.188139	0	10	12	0	0	0	1
5	14542040	14548155	28	6115	4.02e-07	2.45863e-09	5_14542040_T/C	rs10077816	1479	824	201	0.162084	0.0828922	0.076297	0.139939	0.213256	0.46131	0.137177	0.296524	0	8	13	0	0	0	1
5	16980083	16986062	31	5979	0.0124217	7.4282e-05	5_16980083_T/C	rs10462730	1531	833	140	0.142875	0.0265454	0.0322552	0.191377	0.148415	0.160714	0.267396	0.333333	0	7	6	0	0	0	1
5	17104572	17118818	39	14246	0.00753036	0.000107285	5_17104572_C/T	rs2731809	2003	458	43	0.0609319	0.0466584	0.0315587	0.198185	0.0432277	0.138889	0.0198807	0.0940695	0	12	6	0	0	0	1
5	18062186	18077019	55	14833	8.98549e-09	1.33291e-10	5_18062186_C/A	rs10473606	1695	646	163	0.120416	0.129827	0.171414	0.177005	0.121037	0.462302	0.0427435	0.148262	22	0	0	16	0	0	1
5	18420168	18424437	28	4269	0	0	5_18420168_G/A	rs1527389	1571	764	169	0.141065	0.0294249	0.00615548	0.33056	0.158501	0.224206	0.183897	0.147239	14	0	0	6	0	0	1
5	18427524	18433361	26	5837	7.63722e-14	4.45861e-16	5_18427524_C/G	rs2968447	1574	762	168	0.140409	0.0301967	0.00669592	0.33056	0.158501	0.224206	0.183897	0.143149	3	0	0	7	0	0	1
5	18434198	18447336	26	13138	0.0742428	0.000975476	5_18434198_G/A	rs62350952	1991	479	34	0.0613091	0.00843587	0.0115164	0.112708	0.10951	0.0714286	0.158052	0.093047	6	0	0	13	0	0	1
5	18459549	18468894	32	9345	0.00411681	3.84757e-05	5_18459549_A/G	rs1527375	2016	453	35	0.0583055	0.00904085	0.0105991	0.0892587	0.113833	0.0753968	0.158052	0.093047	7	0	0	13	0	0	1
5	18659714	18667747	25	8033	0.0212493	0.000170717	5_18659714_G/A	rs4397136	42	438	2024	4.29693	0.030509	0.0110856	0.968986	0.893372	0.910714	0.82008	0.860941	14	0	0	4	0	0	1
5	18673315	18681527	29	8212	0.204183	0.00167696	5_18673315_G/T	rs13173009	408	1131	965	0.786081	0.0322755	0.0431338	0.588502	0.533141	0.777778	0.600398	0.53681	0	7	7	0	0	0	1
5	18960094	18965233	23	5139	8.01152e-13	4.11792e-15	5_18960094_T/C	rs36026876	1434	893	177	0.16578	0.0537899	0.0732579	0.273828	0.170029	0.419643	0.126243	0.221881	6	2	1	12	0	0	1
5	19150450	19159130	33	8680	0.000768857	6.67445e-06	5_19150450_A/G	rs12519123	872	1079	553	0.387	0.141907	0.0159666	0.13767	0.474063	0.485119	0.629225	0.564417	0	13	10	0	0	0	1
5	19206543	19214020	20	7477	0.00551155	4.12154e-05	5_19206543_G/A	rs4470766	1091	1018	395	0.2825	0.100564	0.100512	0.504539	0.325648	0.514881	0.121272	0.280164	1	5	6	0	0	0	1
5	19310712	19322386	25	11674	2.60802e-20	3.04486e-22	5_19310712_C/T	rs112243656	1872	580	52	0.0790934	0.033707	0.039047	0.189107	0.0590778	0.119048	0.0616302	0.215746	11	0	0	10	0	0	1
5	19372018	19383735	31	11717	2.1272e-05	2.49265e-07	5_19372018_A/T	rs2966961	1277	996	231	0.205352	0.0487024	0.0663619	0.29652	0.410663	0.112103	0.380716	0.291411	14	0	0	11	0	0	1
5	20235276	20255805	44	20529	0.00097904	2.00997e-05	5_20235276_G/A	rs4866049	214	939	1351	1.33175	0.0554926	0.00557639	0.894856	0.628242	0.722222	0.65507	0.649284	14	2	5	11	0	0	1
5	20269955	20290041	35	20086	0.000171623	3.4474e-06	5_20269955_G/A	rs66551847	1871	562	71	0.0817844	0.04758	0.00948016	0.260212	0.0850144	0.12004	0.05666	0.125767	0	12	11	0	0	0	1
5	20544073	20549039	26	4966	0.307685	0.00152827	5_20544073_T/C	rs994534	753	1184	567	0.430855	0.0392056	0.0101826	0.314675	0.504323	0.595238	0.493042	0.466258	0	9	7	0	0	0	1
5	23124502	23134522	28	10020	0.0227937	0.000228416	5_23124502_A/T	rs28593684	1943	493	68	0.0718201	0.116009	0.0672039	0.289713	0.0302594	0.170635	0.0119284	0.0419223	1	7	7	0	0	0	1
5	23278070	23300082	35	22012	0.0199444	0.000439035	5_23278070_T/C	rs10064195	1554	823	127	0.136988	0.058587	0.0721742	0.177005	0.214697	0.126984	0.164016	0.41002	0	13	5	0	0	0	1
5	23300978	23310456	24	9478	0.00696249	6.59974e-05	5_23300978_C/A	-	1578	797	129	0.133443	0.064975	0.0745376	0.155825	0.214697	0.125992	0.166004	0.415133	0	5	6	0	0	0	1
5	23358895	23362953	22	4058	0.00231923	9.41374e-06	5_23358895_C/T	rs71611231	1957	496	51	0.0678005	0.048291	0.00263745	0.236762	0.0792507	0.0575397	0.0944334	0.0787321	0	1	6	0	0	0	1
5	23737722	23761469	64	23747	0.0026323	6.25118e-05	5_23737722_A/G	rs3904970	223	975	1306	1.26214	0.0252013	0.016914	0.79879	0.684438	0.593254	0.733598	0.736196	29	0	0	22	0	0	1
5	23953017	23987566	20	34549	1.07185e-05	3.70324e-07	5_23953017_G/A	rs1948767	667	1200	637	0.488161	0.0432048	0.0460017	0.413011	0.498559	0.372024	0.65507	0.560327	0	11	3	0	0	0	1
5	24102319	24108189	22	5870	5.09879e-20	2.9935e-22	5_24102319_A/T	rs6452185	1695	726	83	0.108358	0.030081	0.0371793	0.221634	0.0994236	0.274802	0.10835	0.147239	2	0	0	12	0	0	1
5	24109247	24116995	25	7748	0.0620835	0.000481085	5_24109247_G/A	rs13435926	1696	723	85	0.108505	0.0304872	0.037447	0.223147	0.0994236	0.274802	0.107356	0.147239	4	0	0	11	0	0	1
5	24117251	24130740	64	13489	0	0	5_24117251_T/G	rs35015963	1382	950	172	0.174206	0.0158957	0.0199264	0.236006	0.195965	0.314484	0.201789	0.333333	19	0	0	15	0	0	1
5	24513169	24518648	31	5479	0.000181423	9.94201e-07	5_24513169_C/G	rs1827820	643	1240	621	0.491291	0.0181181	0.0172837	0.434191	0.396254	0.592262	0.525845	0.518405	14	0	0	7	0	0	1
5	24555757	24564151	38	8394	0.0313011	0.000262773	5_24555757_G/A	rs6888670	54	608	1842	2.99721	0.0129389	0.017	0.839637	0.782421	0.914683	0.855865	0.875256	19	0	0	11	0	0	1
5	24577283	24582351	21	5068	0.234713	0.00118976	5_24577283_A/T	rs13182163	1114	939	451	0.290654	0.192585	0.0164886	0.026475	0.368876	0.541667	0.535785	0.47546	10	0	0	10	0	0	1
5	25162000	25183178	21	21178	0	0	5_25162000_G/C	rs452473	72	552	1880	3.0977	0.0449717	0.023295	0.757943	0.910663	0.96627	0.855865	0.861963	3	1	2	5	0	0	1
5	25259613	25291754	29	32141	0.0106635	0.000342746	5_25259613_C/T	rs16894268	1944	512	48	0.0690909	0.0272646	0.0234718	0.183056	0.0806916	0.0337302	0.142147	0.135992	19	0	0	3	0	0	1
5	25798774	25807859	29	9085	0.00120611	1.09587e-05	5_25798774_C/T	rs424380	1305	915	284	0.210355	0.0940102	0.0075908	0.070348	0.384726	0.311508	0.420477	0.394683	0	9	9	0	0	0	1
5	25840929	25845672	22	4743	1.07909	0.0051192	5_25840929_T/C	rs619094	1387	891	226	0.18322	0.0390133	0.0110924	0.139939	0.282421	0.25496	0.379722	0.330266	0	8	2	0	0	0	1
5	25981911	25987735	28	5824	0.0339401	0.000197701	5_25981911_A/C	rs11954755	1659	655	190	0.130254	0.20355	0.00378147	0.51059	0.0763689	0.0793651	0.111332	0.117587	0	15	7	0	0	0	1
5	26223738	26228368	20	4630	0.115984	0.000537121	5_26223738_T/A	rs6870050	290	1087	1127	1.0021	0.00801761	0.0108963	0.666415	0.747839	0.684524	0.657058	0.603272	0	6	4	0	0	0	1
5	26592114	26600274	29	8160	8.67846e-23	7.08249e-25	5_26592114_T/C	rs77841228	1620	777	107	0.123351	0.0285987	0.00942962	0.298033	0.188761	0.134921	0.125249	0.208589	0	13	7	0	0	0	1
5	26812792	26816395	25	3603	0.176579	0.00063639	5_26812792_G/A	rs6869421	451	1104	949	0.748255	0.0549412	0.0735549	0.618003	0.636888	0.532738	0.436382	0.784254	0	4	2	0	0	0	1
5	26818467	26826217	24	7750	0.00232269	1.80032e-05	5_26818467_G/A	rs2264328	1453	861	190	0.16472	0.0916179	0.0916836	0.15053	0.23487	0.394841	0.400596	0.0797546	9	3	0	7	0	0	1
5	26926994	26933744	25	6750	0.00381519	2.57564e-05	5_26926994_A/G	rs10065161	1914	539	51	0.0733913	0.0193564	0.0192277	0.173979	0.073487	0.175595	0.0685885	0.116564	0	8	5	0	0	0	1
5	27553478	27560749	23	7271	0.107712	0.000783285	5_27553478_G/T	rs10940661	547	868	1089	0.776249	0.260109	0.109826	0.248865	0.566282	0.948413	0.624254	0.756646	12	0	0	6	0	0	1
5	27899810	27908038	25	8228	0.0246019	0.000202449	5_27899810_A/G	rs2115293	889	1144	471	0.356947	0.00712176	0.00961336	0.411498	0.334294	0.404762	0.4334	0.476483	0	1	7	0	0	0	1
5	28356676	28373066	24	16390	0.000268743	4.40497e-06	5_28356676_A/G	rs10051054	416	968	1120	0.891111	0.15282	0.208549	0.625567	0.632565	0.933532	0.343936	0.669734	1	4	11	0	0	0	1
5	28506892	28520009	25	13117	0	0	5_28506892_C/T	rs6893412	1304	978	222	0.198271	0.0448908	0.0611222	0.300303	0.216138	0.127976	0.355865	0.396728	0	7	9	0	0	0	1
5	28895636	28918704	36	23068	4.06348e-05	9.37404e-07	5_28895636_G/C	rs6888223	775	1122	607	0.437126	0.118636	0.0693605	0.249622	0.371758	0.715278	0.441352	0.596115	0	16	12	0	0	0	1
5	28918948	28927102	32	8154	0.00010997	8.96808e-07	5_28918948_G/A	rs734214	599	1186	719	0.550336	0.0536943	0.0651786	0.459153	0.387608	0.714286	0.441352	0.597137	12	1	0	10	0	0	1
5	29317594	29332555	20	14961	0	0	5_29317594_A/G	rs34178658	1676	736	92	0.112524	0.0184009	0.0189979	0.231467	0.115274	0.110119	0.22664	0.199387	12	0	0	5	0	0	1
5	29665758	29678600	36	12842	0.00337801	4.33838e-05	5_29665758_A/C	rs10472168	427	1157	920	0.745152	0.0493806	0.0347415	0.468986	0.675793	0.652778	0.747515	0.509202	13	0	0	11	0	0	1
5	29681354	29690139	59	8785	4.99633e-06	4.38977e-08	5_29681354_G/C	rs7731859	2030	409	65	0.0603043	0.155638	0.00964638	0.310136	0.0504323	0.00595238	0.0467197	0.0419223	23	0	0	25	0	0	1
5	29787418	29794136	21	6718	0	0	5_29787418_G/A	rs12653753	1890	512	102	0.083411	0.183334	0.0810059	0.373676	0.0331412	0.169643	0.00695825	0.0214724	0	10	3	0	0	0	1
5	29796675	29803812	20	7137	0.146558	0.00104613	5_29796675_A/G	rs11737948	1207	1027	270	0.227695	0.0406836	0.0303774	0.2118	0.329971	0.362103	0.238569	0.46319	4	0	0	9	0	0	1
5	29841772	29852026	28	10254	1.15695e-35	1.18645e-37	5_29841772_T/C	rs72745278	1852	588	64	0.083411	0.0286489	0.0281226	0.0975794	0.246398	0.208333	0.110338	0.097137	0	7	11	0	0	0	1
5	29995965	30000661	28	4696	0	0	5_29995965_G/A	rs34162827	1680	695	129	0.117509	0.0704129	0.0861993	0.269289	0.184438	0.000992063	0.289264	0.180982	0	9	15	0	0	0	1
5	30001038	30012341	36	11303	0	0	5_30001038_T/G	rs6880877	149	726	1629	1.94531	0.07114	0.0917228	0.729198	0.789625	0.991071	0.67992	0.806748	17	0	0	13	0	0	1
5	30014418	30022576	36	8158	4.92631e-56	4.01937e-58	5_30014418_G/A	rs10045928	148	727	1629	1.9477	0.0709086	0.0913201	0.729198	0.789625	0.991071	0.680915	0.806748	8	0	0	8	0	0	1
5	30080885	30095848	56	14963	0	0	5_30080885_G/A	rs6884537	1592	768	144	0.133603	0.060257	0.0638941	0.144478	0.377522	0.0873016	0.309145	0.208589	28	0	0	16	0	0	1
5	30401130	30404592	32	3462	4.37516e-10	1.51512e-12	5_30401130_G/A	rs10060610	1572	789	143	0.136664	0.0572003	0.0775053	0.212557	0.360231	0.0654762	0.310139	0.169734	0	7	12	0	0	0	1
5	30505720	30513812	37	8092	1.31752	0.0106627	5_30505720_T/C	rs10940900	352	803	1349	1.16158	0.204339	0.261009	0.754917	0.769452	0.311508	0.9334	0.732106	14	0	0	14	0	0	1
5	32510182	32521488	29	11306	0.043093	0.000487253	5_32510182_A/G	rs1703331	41	500	1963	3.80241	0.0427986	0.0593797	0.861573	0.927954	0.771825	0.963221	0.916155	8	0	0	6	0	0	1
5	33642387	33649800	28	7413	0.106074	0.00078643	5_33642387_C/T	rs6861589	564	1174	766	0.58775	0.0667675	0.0269093	0.358548	0.605187	0.715278	0.601392	0.496933	0	13	11	0	0	0	1
5	33687489	33695159	30	7670	0.00159871	1.22637e-05	5_33687489_G/A	rs6899224	1416	915	173	0.168268	0.0558325	0.0759163	0.252648	0.191643	0.441468	0.210736	0.140082	0	13	15	0	0	0	1
5	34249342	34267508	29	18166	0.000360455	6.54838e-06	5_34249342_G/A	rs75026943	271	557	1676	1.77843	0.352916	0.0171371	0.37292	0.929395	0.874008	0.961233	0.943763	0	0	1	0	0	0	0
5	34370509	34385064	20	14555	0.000701391	1.02094e-05	5_34370509_G/A	rs2388650	466	1183	855	0.683924	0.0347759	0.0264695	0.678517	0.560519	0.412698	0.586481	0.614519	0	0	0	0	0	0	0
5	34420876	34427970	26	7094	0.000517879	3.67435e-06	5_34420876_A/G	rs12518791	134	612	1758	2.34545	0.169733	0.0370144	0.57413	0.861671	0.853175	0.975149	0.95092	0	2	3	0	0	0	1
5	34428160	34438039	57	9879	0.00360512	3.56186e-05	5_34428160_C/A	rs4565187	89	576	1839	2.82095	0.10917	0.0372932	0.667927	0.863112	0.853175	0.976143	0.95092	0	7	9	0	0	0	1
5	34461559	34473213	40	11654	0.0852984	0.000994153	5_34461559_G/A	rs10941172	1082	1094	328	0.26857	0.0399378	0.0312644	0.248865	0.288184	0.311508	0.407555	0.50818	0	0	0	0	0	0	0
5	34626990	34634679	25	7689	0.000418535	3.21853e-06	5_34626990_C/A	rs375449	198	946	1360	1.36587	0.0480407	0.0482421	0.639939	0.698847	0.855159	0.644135	0.843558	0	8	9	0	0	0	1
5	35135703	35150933	31	15230	0.0257583	0.000392324	5_35135703_A/G	rs2962103	1568	694	242	0.153786	0.215904	0.0115593	0.560514	0.108069	0.172619	0.082505	0.107362	7	6	2	10	0	0	1
5	35447712	35464081	21	16369	0.00799943	0.000130951	5_35447712_G/A	rs10461955	1903	538	63	0.0764273	0.0355211	0.0487653	0.153555	0.0979827	0.243056	0.0685885	0.0807771	0	9	2	0	0	0	1
5	35699987	35707286	29	7299	0.00247376	1.80585e-05	5_35699987_G/A	rs6862856	815	1171	518	0.393966	0.050834	0.053745	0.53177	0.407781	0.259921	0.567594	0.396728	15	0	0	10	0	0	1
5	35708993	35717206	39	8213	6.23561e-06	5.12193e-08	5_35708993_C/T	rs13170082	204	967	1333	1.32109	0.0246082	0.0183967	0.643722	0.737752	0.802579	0.804175	0.666667	16	0	0	18	0	0	1
5	38034148	38040113	28	5965	0.0941218	0.000561531	5_38034148_T/C	rs59772690	1938	445	121	0.0794955	0.247058	0.00521312	0.422088	0.0619597	0.0277778	0.0328032	0.0255624	11	0	0	14	0	0	1
5	38061985	38068181	36	6196	0.0192817	0.000119489	5_38061985_T/C	rs10061719	1856	583	65	0.0830035	0.0248606	0.0116262	0.220121	0.0994236	0.077381	0.166998	0.109407	9	0	0	9	0	0	1
5	38270032	38279328	26	9296	1.08526e-10	1.00897e-12	5_38270032_A/C	rs12658054	1049	1105	350	0.281767	0.0249413	0.0297917	0.319213	0.37464	0.256944	0.482107	0.387526	0	7	10	0	0	0	1
5	40140391	40158927	26	18536	0.0791811	0.00146778	5_40140391_G/A	rs34213167	1466	899	139	0.153615	0.0124497	0.0167585	0.246596	0.175793	0.169643	0.276342	0.286299	0	11	5	0	0	0	1
5	40360038	40383599	25	23561	0.000126055	2.97012e-06	5_40360038_G/T	rs12517783	1341	901	262	0.198856	0.0936086	0.0800358	0.155068	0.20317	0.536706	0.225646	0.317996	0	13	8	0	0	0	1
5	40884978	40899894	35	14916	0.000417112	6.22205e-06	5_40884978_C/T	rs619491	1278	1007	219	0.202779	0.0189718	0.0245585	0.315431	0.299712	0.375	0.188867	0.257669	9	0	0	2	0	0	1
5	40917940	40929441	30	11501	0.0232007	0.000266855	5_40917940_C/T	rs7717794	1344	970	190	0.184527	0.0134056	0.0177987	0.28593	0.29683	0.339286	0.188867	0.239264	0	6	3	0	0	0	1
5	41328763	41353861	22	25098	0.00768345	0.000192847	5_41328763_C/G	rs7703589	1852	555	97	0.0879314	0.116149	0.105065	0.0552194	0.132565	0.372024	0.0417495	0.170757	0	5	10	0	0	0	1
5	41597424	41623999	93	26575	6.93336e-07	1.84261e-08	5_41597424_A/G	rs589564	1759	636	109	0.102792	0.0729074	0.0342486	0.316944	0.168588	0.0228175	0.162028	0.134969	37	0	0	17	0	0	1
5	41674753	41702144	68	27391	3.36916e-11	9.2288e-13	5_41674753_G/A	rs316756	1928	530	46	0.0709074	0.0478158	0.0353649	0.216339	0.17147	0.0347222	0.0526839	0.131902	20	0	0	15	0	0	1
5	42159442	42168874	26	9432	0.268498	0.00253274	5_42159442_T/C	rs10037143	341	1024	1139	0.967761	0.0976729	0.0697062	0.47882	0.551873	0.861111	0.639165	0.792434	0	5	12	0	0	0	1
5	42740803	42809206	52	68403	0.0124891	0.000854307	5_42740803_T/C	rs62373014	1472	850	182	0.159989	0.040311	0.0158653	0.124054	0.387608	0.272817	0.291252	0.217791	0	28	11	0	0	0	1
5	43129473	43149583	29	20110	0.000114526	2.30323e-06	5_43129473_T/A	rs13174772	1962	493	49	0.0669006	0.0326767	0.0170906	0.0461422	0.0821326	0.212302	0.126243	0.134969	7	0	0	6	0	0	1
5	43317354	43346539	54	29185	0.0553061	0.00161416	5_43317354_C/T	rs4866738	1065	1078	361	0.280549	0.0809367	0.107261	0.332829	0.461095	0.125	0.528827	0.390593	0	2	1	0	0	0	0
5	44580358	44619708	54	39350	0.000134086	5.27641e-06	5_44580358_T/C	rs10075000	1495	810	199	0.158947	0.113267	0.0251599	0.466717	0.220461	0.094246	0.223658	0.120654	10	0	0	16	0	0	1
5	46295765	46317264	24	21499	0.000179201	3.85283e-06	5_46295765_A/G	rs4975968	574	1125	805	0.601628	0.0720221	0.0141226	0.33888	0.658501	0.527778	0.666998	0.641104	0	0	0	0	0	0	0
5	46379232	46391779	20	12547	0.000179201	2.24862e-06	5_46379232_C/T	rs12697575	602	1107	795	0.583514	0.0854198	0.0152369	0.310893	0.659942	0.52381	0.667992	0.642127	0	0	0	0	0	0	0
5	50295479	50320867	33	25388	4.82235e-10	1.22435e-11	5_50295479_A/G	rs10050481	447	1168	889	0.714355	0.0252278	0.0156935	0.490923	0.670029	0.525794	0.668986	0.643149	7	2	1	8	0	0	1
5	50323904	50335417	21	11513	4.82235e-10	5.55245e-12	5_50323904_G/C	rs3891814	892	1164	448	0.349389	0.025329	0.0153683	0.509834	0.32853	0.472222	0.331014	0.356851	0	2	5	0	0	0	1
5	50458457	50476740	22	18283	1.01398e-19	1.85396e-21	5_50458457_G/A	rs11955014	888	1171	445	0.349678	0.0249188	0.0157777	0.507564	0.32853	0.474206	0.33002	0.359918	1	0	0	0	0	0	0
5	52058411	52063625	26	5214	0.000369116	1.92494e-06	5_52058411_T/C	rs6861053	421	1073	1010	0.807572	0.0726657	0.0946744	0.56354	0.649856	0.40873	0.789264	0.706544	0	5	8	0	0	0	1
5	53040237	53048216	22	7979	0.128104	0.00102227	5_53040237_G/T	rs3797496	1298	1023	183	0.191904	0.00813707	0.0085507	0.246596	0.351585	0.229167	0.292247	0.300613	3	0	0	13	0	0	1
5	53079529	53096570	20	17041	0.0876247	0.0014933	5_53079529_G/A	rs3212606	2028	432	44	0.0579323	0.0425921	0.0097267	0.202723	0.0677233	0.0297619	0.0884692	0.0879346	7	0	0	6	0	0	1
5	53382484	53402539	48	20055	0	0	5_53382484_A/G	rs62357814	1439	869	196	0.168268	0.0962326	0.0483902	0.080938	0.409222	0.224206	0.432406	0.213701	13	0	0	14	0	0	1
5	54334447	54355934	39	21487	0.000170536	3.66448e-06	5_54334447_C/T	rs10036139	406	1157	941	0.771712	0.0197986	0.0221342	0.653555	0.638329	0.477183	0.662028	0.59816	14	0	0	5	0	0	1
5	54804199	54825325	41	21126	6.38056e-07	1.34802e-08	5_54804199_G/A	rs4865873	316	810	1378	1.23648	0.192749	0.0886912	0.424357	0.880403	0.84127	0.924453	0.629857	0	17	6	0	0	0	1
5	55356391	55456195	95	99804	0.00102047	0.000101848	5_55356391_T/C	rs12652266	1697	699	108	0.111776	0.0669712	0.0632011	0.291982	0.0936599	0.286706	0.0974155	0.0787321	20	14	11	24	0	0	1
5	55643117	55655602	48	12485	4.60614e-44	5.75123e-46	5_55643117_T/C	rs2042308	516	1183	805	0.630474	0.0533665	0.0393995	0.42587	0.583573	0.462302	0.661034	0.709611	0	14	13	0	0	0	1
5	55656345	55677686	71	21341	4.60614e-44	9.83043e-46	5_55656345_C/T	rs13167344	519	1174	811	0.632007	0.0524891	0.0394315	0.428896	0.585014	0.46131	0.661034	0.708589	0	15	14	0	0	0	1
5	55679552	55695196	50	15644	4.60614e-44	7.20631e-46	5_55679552_C/T	rs10940481	514	1173	817	0.637665	0.0510229	0.0397094	0.435703	0.585014	0.46131	0.663022	0.708589	0	11	21	0	0	0	1
5	55697399	55704528	27	7129	4.60614e-44	3.28418e-46	5_55697399_T/C	rs3843454	512	1174	818	0.639217	0.0504349	0.0397094	0.437973	0.585014	0.46131	0.663022	0.708589	0	4	11	0	0	0	1
5	56304613	56318427	22	13814	0.0857138	0.00118414	5_56304613_G/A	rs59684332	1647	745	112	0.119955	0.0114963	0.0153837	0.187595	0.25072	0.244048	0.134195	0.169734	8	0	0	8	0	0	1
5	56486611	56490496	24	3885	3.33122e-12	1.29451e-14	5_56486611_G/A	rs58488360	1738	666	100	0.104539	0.0324988	0.0437419	0.198941	0.10951	0.28373	0.0904573	0.153374	0	8	5	0	0	0	1
5	57752803	57761663	26	8860	3.34508e-52	2.96408e-54	5_57752803_C/T	rs1476938	710	1145	649	0.476218	0.0761627	0.00721639	0.265507	0.582133	0.622024	0.50994	0.560327	0	12	6	0	0	0	1
5	59402885	59410085	32	7200	4.34964e-22	3.13217e-24	5_59402885_T/A	rs28696115	1716	665	123	0.111179	0.0779297	0.0136927	0.353253	0.191643	0.0843254	0.0994036	0.128834	4	0	3	6	0	0	1
5	63465324	63472124	24	6800	0.00462798	3.14749e-05	5_63465324_C/A	rs664087	81	768	1655	2.19247	0.00730368	0.00581368	0.848714	0.795389	0.847222	0.796223	0.765849	10	1	0	12	0	0	1
5	63478387	63506025	32	27638	0.0329501	0.000910708	5_63478387_A/G	rs255406	101	823	1580	1.94293	0.0114041	0.0153569	0.799546	0.773775	0.875	0.762425	0.756646	6	8	1	0	0	0	1
5	64426987	64439395	27	12408	0.227102	0.0028181	5_64426987_G/C	rs10036642	517	1118	869	0.663569	0.12835	0.0342487	0.301815	0.564841	0.802579	0.632207	0.633947	0	4	8	0	0	0	1
5	64814734	64853257	49	38523	0.00222203	8.56016e-05	5_64814734_T/G	rs4290972	953	1123	428	0.326675	0.0358099	0.0446679	0.443268	0.208934	0.506944	0.33996	0.403885	11	8	0	15	0	0	1
5	65499002	65561236	59	62234	0.000233318	1.45206e-05	5_65499002_G/T	rs404781	607	1167	730	0.551659	0.0473138	0.0519447	0.603631	0.479827	0.323413	0.600398	0.578732	14	9	2	6	0	0	1
5	65566101	65621813	50	55712	0.000829401	4.62084e-05	5_65566101_G/A	rs261248	470	1174	860	0.684484	0.0377969	0.0454254	0.630106	0.510086	0.41369	0.620278	0.680982	20	0	0	9	0	0	1
5	65724018	65744440	38	20422	0.0179242	0.000366065	5_65724018_G/A	rs3096210	1630	761	113	0.122731	0.0310734	0.0158077	0.293495	0.139769	0.110119	0.23161	0.161554	12	0	0	10	0	0	1
5	66500234	66512122	21	11888	0.0111727	0.000132832	5_66500234_C/T	rs6897379	404	1017	1083	0.872055	0.084613	0.0914954	0.518911	0.626801	0.890873	0.517893	0.657464	0	5	3	0	0	0	1
5	66574117	66580958	24	6841	0.0343927	0.000235315	5_66574117_G/A	rs12520972	1881	566	57	0.0785582	0.0350875	0.0314451	0.080938	0.236311	0.208333	0.130219	0.0695297	0	14	6	0	0	0	1
5	67649046	67658259	26	9213	0.0346538	0.0003193	5_67649046_A/G	rs6884825	1446	820	238	0.174569	0.155485	0.141126	0.456127	0.181556	0.416667	0.0526839	0.0961145	0	14	11	0	0	0	1
5	67659282	67680081	43	20799	0	0	5_67659282_G/A	rs6872158	1450	814	240	0.174206	0.154902	0.140471	0.455371	0.181556	0.415675	0.0526839	0.0961145	0	12	8	0	0	0	1
5	68119886	68135163	46	15277	0.000467301	7.13942e-06	5_68119886_C/T	rs9332463	951	1020	533	0.356947	0.111352	0.0934746	0.250378	0.417867	0.723214	0.363817	0.378323	0	13	19	0	0	0	1
5	71749553	71757193	27	7640	7.84663e-06	5.99561e-08	5_71749553_A/G	rs10063597	1645	760	99	0.118272	0.00525338	0.00667845	0.204992	0.151297	0.209325	0.153082	0.221881	0	14	7	0	0	0	1
5	72039451	72048671	35	9220	0.00289061	2.66544e-05	5_72039451_T/C	rs1692379	1266	994	244	0.210153	0.0297947	0.035335	0.348714	0.301153	0.325397	0.142147	0.348671	0	9	10	0	0	0	1
5	72049166	72055903	36	6737	0.0543798	0.000366411	5_72049166_C/T	rs1674662	1376	935	193	0.179143	0.0227651	0.0309146	0.263238	0.282421	0.310516	0.140159	0.330266	0	6	10	0	0	0	1
5	72538212	72549304	57	11092	0.00203188	2.25396e-05	5_72538212_T/C	rs453701	1326	951	227	0.194976	0.0307865	0.0281811	0.209531	0.211816	0.405754	0.237575	0.340491	0	16	6	0	0	0	1
5	72727333	72755830	29	28497	0.0683799	0.00194869	5_72727333_T/A	rs3846645	1580	789	135	0.134085	0.0341516	0.0176788	0.314675	0.159942	0.14881	0.130219	0.256646	3	0	0	11	0	0	1
5	72757455	72773283	21	15828	2.40928e-05	3.81365e-07	5_72757455_G/C	rs34455289	1648	750	106	0.118883	0.0180674	0.0175512	0.24357	0.157061	0.14881	0.130219	0.255624	0	14	4	0	0	0	1
5	73000558	73085273	46	84715	0	0	5_73000558_T/C	rs62362160	1262	971	271	0.216452	0.047974	0.0642176	0.288956	0.185879	0.478175	0.319085	0.203476	19	0	0	10	0	0	1
5	73147796	73153214	21	5418	0.000167663	9.08566e-07	5_73147796_A/G	rs603448	740	1189	575	0.438179	0.0176411	0.0159011	0.53177	0.512968	0.496032	0.4334	0.351738	0	11	8	0	0	0	1
5	75082917	75147307	33	64390	0	0	5_75082917_C/T	rs6869345	538	1001	965	0.705585	0.165619	0.0262151	0.899395	0.419308	0.47619	0.38668	0.595092	12	0	0	0	1	0	0
5	75170912	75232951	31	62039	3.26571e-07	2.02605e-08	5_75170912_C/T	rs9654426	537	1003	964	0.705585	0.165816	0.0264762	0.899395	0.419308	0.475198	0.38668	0.596115	12	0	0	0	1	0	0
5	75795206	75803989	22	8783	0.232481	0.00204211	5_75795206_G/C	rs1689654	1066	1115	323	0.271173	0.0413006	0.0417977	0.273828	0.243516	0.526786	0.359841	0.344581	0	6	2	0	0	0	1
5	75869803	75882648	43	12845	0.0145027	0.000186302	5_75869803_A/G	rs2336229	1923	518	63	0.0737855	0.0518881	0.0222367	0.240545	0.174352	0.0664683	0.0815109	0.0572597	0	8	10	0	0	0	1
5	76234079	76237978	25	3899	1.98425e-09	7.73858e-12	5_76234079_C/T	rs7722883	1929	427	148	0.0843641	0.302523	0.0133634	0.465961	0.0533141	0.0119048	0.0109344	0.0480573	0	11	5	0	0	0	1
5	76639362	76646673	20	7311	0.198957	0.00145477	5_76639362_G/A	rs2455233	378	1059	1067	0.879614	0.0325773	0.0272546	0.544629	0.566282	0.634921	0.666004	0.787321	0	12	2	0	0	0	1
5	78273548	78285204	25	11656	0.02275	0.000265197	5_78273548_G/A	rs13158128	1652	744	108	0.118577	0.0456243	0.0114559	0.0673222	0.18732	0.204365	0.306163	0.232106	0	8	3	0	0	0	1
5	78960658	78969531	27	8873	0.0182046	0.000161547	5_78960658_G/A	rs7717318	1346	862	296	0.204558	0.119144	0.0336792	0.529501	0.193084	0.126984	0.176938	0.321063	5	0	0	12	0	0	1
5	79056071	79064778	36	8707	0.0041296	3.59606e-05	5_79056071_C/T	rs16876411	1991	452	61	0.0647271	0.0608294	0.0473231	0.215582	0.0172911	0.149802	0.0168986	0.111452	13	3	0	12	0	0	1
5	79614135	79656868	71	42733	5.46662e-06	2.33611e-07	5_79614135_A/C	rs6863792	1557	741	205	0.149287	0.129339	0.0169502	0.474242	0.230548	0.135913	0.0964215	0.133947	7	22	15	0	0	0	1
5	80390408	80400502	20	10094	0.0998584	0.00100807	5_80390408_G/T	rs28496723	1813	579	112	0.0954816	0.113963	0.0102102	0.363086	0.0720461	0.0734127	0.0666004	0.134969	0	0	0	0	0	0	0
5	80626530	80648613	65	22083	0	0	5_80626530_C/A	rs1053136	1518	832	154	0.147363	0.0555642	0.0715827	0.282905	0.206052	0.046627	0.247515	0.334356	0	14	17	0	0	0	1
5	80660774	80663915	20	3141	0.241522	0.000758862	5_80660774_C/A	rs1677682	1469	860	175	0.159294	0.0562016	0.0671374	0.315431	0.211816	0.0565476	0.257455	0.337423	0	4	11	0	0	0	1
5	80664449	80670947	44	6498	0.00362259	2.35432e-05	5_80664449_C/T	rs1650671	1442	875	187	0.166135	0.0618718	0.067213	0.344175	0.211816	0.0565476	0.258449	0.337423	0	14	17	0	0	0	1
5	80671799	80690088	24	18289	0.0169116	0.000309313	5_80671799_T/C	rs1346464	1565	809	130	0.135694	0.0570739	0.0707297	0.279879	0.190202	0.0287698	0.251491	0.291411	0	9	6	0	0	0	1
5	81801348	81811409	23	10061	0.0414438	0.000417008	5_81801348_G/A	rs55809590	2001	400	103	0.0688323	0.229501	0.013151	0.380484	0.0489914	0	0.0427435	0.0265849	0	6	9	0	0	0	1
5	82436837	82440976	26	4139	0	0	5_82436837_T/C	rs374972	309	1007	1188	1.04092	0.107639	0.0212383	0.434947	0.729107	0.723214	0.722664	0.865031	11	0	0	7	0	0	1
5	83133429	83162024	53	28595	2.77953e-07	7.94833e-09	5_83133429_C/T	rs6452519	812	1096	596	0.420588	0.115682	0.0808015	0.65885	0.275216	0.220238	0.45328	0.560327	21	0	0	11	0	0	1
5	84718483	84727357	24	8874	0.0378387	0.000335818	5_84718483_T/C	rs10077737	1649	728	127	0.121957	0.0504617	0.0291574	0.316188	0.135447	0.0744048	0.159046	0.240286	14	0	0	1	0	0	1
5	84734591	84742623	29	8032	0.00389108	3.1257e-05	5_84734591_A/T	rs10462317	866	1057	581	0.397813	0.125419	0.0387853	0.704236	0.319885	0.496032	0.317097	0.252556	11	0	0	16	0	0	1
5	84938643	84943647	21	5004	0.533249	0.00266891	5_84938643_A/G	rs3913425	1212	1021	271	0.226851	0.0366766	0.00523228	0.453101	0.243516	0.269841	0.222664	0.305726	7	0	0	5	0	0	1
5	84968971	84991783	66	22812	0.00402841	9.19e-05	5_84968971_A/G	rs1605983	410	1111	983	0.796737	0.0560706	0.0160835	0.441755	0.743516	0.660714	0.727634	0.592025	0	27	13	0	0	0	1
5	84993827	85012130	21	18303	0.0011179	2.0462e-05	5_84993827_T/A	rs13167034	414	1104	986	0.796066	0.0563512	0.0160835	0.440998	0.743516	0.660714	0.727634	0.592025	0	10	2	0	0	0	1
5	85142098	85151848	22	9750	0.00101363	9.88389e-06	5_85142098_A/C	rs6869191	411	1267	826	0.69866	0.0155604	0.0133591	0.644478	0.580692	0.639881	0.49006	0.537832	17	0	0	2	0	0	1
5	85153046	85160035	37	6989	0.0121241	8.47477e-05	5_85153046_A/G	rs7736415	409	1271	824	0.69866	0.015737	0.0134087	0.645234	0.580692	0.639881	0.49006	0.53681	17	0	0	15	0	0	1
5	85243264	85260949	41	17685	1.61166e-06	2.85038e-08	5_85243264_C/T	rs10452482	920	1199	385	0.323955	0.0237878	0.0117153	0.293495	0.455331	0.354167	0.420477	0.49591	0	13	17	0	0	0	1
5	85334423	85346157	36	11734	0.0156411	0.000183548	5_85334423_A/G	rs536011	190	927	1387	1.41584	0.0411898	0.0562134	0.729198	0.73487	0.583333	0.817097	0.835378	0	0	0	0	0	0	0
5	85521903	85547346	34	25443	0.00545042	0.000138681	5_85521903_C/A	rs800835	510	1096	898	0.683365	0.102265	0.119208	0.67171	0.618156	0.264881	0.647117	0.671779	14	0	0	14	0	0	1
5	85550520	85576833	37	26313	0.000161297	4.24438e-06	5_85550520_G/C	rs1820798	1577	763	164	0.139265	0.090315	0.0504376	0.0680787	0.240634	0.43254	0.201789	0.199387	0	14	14	0	0	0	1
5	85810948	85815502	23	4554	0.0959529	0.000437065	5_85810948_A/G	rs1587468	1051	1067	386	0.290155	0.0703354	0.00611763	0.16112	0.409222	0.503968	0.417495	0.423313	8	0	0	4	0	0	1
5	85819167	85835920	82	16753	0.000178764	2.99502e-06	5_85819167_C/A	rs12189376	1907	542	55	0.0748393	0.0486614	0.0616115	0.110439	0.149856	0.00198413	0.193837	0.209611	0	31	19	0	0	0	1
5	85933144	85938960	22	5816	0	0	5_85933144_G/T	rs13165800	900	1189	415	0.337738	0.0202539	0.0238826	0.36233	0.471182	0.295635	0.479125	0.44274	8	1	1	9	0	0	1
5	86156422	86173520	27	17098	0.00100184	1.71304e-05	5_86156422_G/C	rs1156204	543	1204	757	0.59345	0.00763325	0.0103438	0.546142	0.553314	0.578373	0.460239	0.578732	8	0	0	13	0	0	1
5	88035800	88072930	25	37130	0.0223008	0.000828051	5_88035800_G/A	rs10074887	171	464	1869	2.6067	0.286286	0.01608	0.512859	0.913545	0.990079	0.94831	0.9591	0	6	6	0	0	0	1
5	88522331	88538237	31	15906	0.0849273	0.00135094	5_88522331_A/G	rs112852969	1588	767	149	0.135049	0.0882542	0.118478	0.204236	0.100865	0.434524	0.0884692	0.202454	12	0	0	9	0	0	1
5	90624003	90644954	24	20951	0.0200987	0.000421108	5_90624003_A/G	rs66977476	1475	852	177	0.158601	0.0441739	0.0579216	0.221634	0.154179	0.409722	0.164016	0.233129	0	8	10	0	0	0	1
5	90976393	90983625	20	7232	0.00355851	2.57387e-05	5_90976393_A/G	rs67257239	475	1117	912	0.711418	0.0962746	0.0628962	0.768533	0.425072	0.710317	0.397614	0.525562	4	2	2	6	0	0	1
5	91530284	91578178	66	47894	2.38952e-08	1.14446e-09	5_91530284_T/C	rs6870792	1861	563	80	0.0843641	0.0644866	0.0556824	0.0673222	0.144092	0.0416667	0.240557	0.255624	0	19	5	0	0	0	1
5	91797367	91804605	29	7238	0	0	5_91797367_G/C	rs9293576	725	1199	580	0.445262	0.0321613	0.0403329	0.513616	0.37464	0.546627	0.331014	0.548057	7	0	0	5	0	0	1
5	91804747	91814459	39	9712	0	0	5_91804747_T/G	rs1863948	717	1200	587	0.450645	0.0339822	0.0430403	0.515129	0.376081	0.556548	0.33002	0.551125	10	0	0	10	0	0	1
5	92155329	92178024	40	22695	0	0	5_92155329_T/C	rs4524541	553	1174	777	0.598246	0.0361189	0.0364398	0.462935	0.550432	0.725198	0.498012	0.513292	14	0	0	13	0	0	1
5	94640671	94672118	31	31447	0.000280258	8.81356e-06	5_94640671_T/A	rs72773528	1464	899	141	0.154298	0.0149564	0.015386	0.195915	0.298271	0.313492	0.190855	0.211656	0	9	5	0	0	0	1
5	95457784	95470390	58	12606	1.60076e-07	2.01808e-09	5_95457784_T/C	rs7733476	1445	833	226	0.172576	0.0927183	0.0127954	0.469743	0.184438	0.122024	0.176938	0.240286	24	0	0	22	0	0	1
5	95691265	95699529	21	8264	0	0	5_95691265_A/G	rs1833594	401	1141	962	0.788729	0.0321446	0.0436479	0.613464	0.489914	0.764881	0.54672	0.606339	0	8	8	0	0	0	1
5	96816680	96822151	22	5471	0.0143845	7.8712e-05	5_96816680_A/G	rs34756	439	1149	916	0.735323	0.0205178	0.0276139	0.581694	0.610951	0.516865	0.722664	0.552147	8	0	0	7	0	0	1
5	96885637	96893078	20	7441	1.22581	0.00912248	5_96885637_C/A	rs11750025	523	1192	789	0.618856	0.00301247	0.00192197	0.586233	0.585014	0.524802	0.528827	0.539877	0	9	7	0	0	0	1
5	96894474	96915997	50	21523	9.04519e-11	1.94689e-12	5_96894474_G/A	rs2548540	521	1199	784	0.617358	0.00485513	0.00188243	0.601362	0.579251	0.527778	0.518887	0.527607	0	20	17	0	0	0	1
5	97263298	97280273	37	16975	0	0	5_97263298_C/T	rs931572	936	1114	454	0.33858	0.0383146	0.010047	0.260212	0.446686	0.407738	0.533797	0.429448	9	0	0	14	0	0	1
5	97298255	97329431	90	31176	0.000467065	1.45617e-05	5_97298255_G/A	rs2697599	897	1134	473	0.355191	0.0255057	0.0105979	0.306354	0.45389	0.436508	0.530815	0.394683	14	0	0	18	0	0	1
5	97564095	97571768	34	7673	0.0230425	0.000176828	5_97564095_G/A	rs72768233	1882	559	63	0.0792274	0.0288183	0.0251532	0.0847201	0.0893372	0.203373	0.0964215	0.213701	0	7	13	0	0	0	1
5	97572433	97576606	21	4173	0.00187267	7.81653e-06	5_97572433_G/A	rs75436224	1889	552	63	0.078291	0.0272932	0.0237728	0.0847201	0.0893372	0.204365	0.0964215	0.205521	0	9	8	0	0	0	1
5	97790259	97805674	60	15415	6.92183e-10	1.06707e-11	5_97790259_T/C	rs11958522	2038	391	75	0.0605552	0.176468	0.0194947	0.322995	0.054755	0	0.05666	0.0194274	0	21	24	0	0	0	1
5	97840929	97860093	41	19164	0.334104	0.0064031	5_97840929_T/C	rs6890322	1814	626	64	0.0886225	0.0182375	0.0218495	0.127837	0.100865	0.167659	0.112326	0.238241	0	17	13	0	0	0	1
5	97896881	97911412	26	14531	2.70762e-10	3.93471e-12	5_97896881_C/T	rs79525144	2047	372	85	0.0606807	0.182071	0.0260437	0.326021	0.0533141	0	0.0636183	0.0102249	2	0	0	6	0	0	1
5	98990624	98992838	25	2214	0.192398	0.000426162	5_98990624_A/G	rs77892628	1433	859	212	0.172215	0.0561633	0.0522413	0.363843	0.233429	0.0763889	0.327038	0.239264	0	5	4	0	0	0	1
5	99016020	99029297	28	13277	0.00916566	0.000121702	5_99016020_G/C	rs112669774	2044	403	57	0.0575596	0.128181	0.0173666	0.281392	0.0605187	0	0.0626243	0.0408998	0	8	7	0	0	0	1
5	99261649	99266452	29	4803	0.0344708	0.000165598	5_99261649_G/C	rs57657428	1324	949	231	0.196136	0.0292666	0.00900157	0.396369	0.193084	0.206349	0.252485	0.297546	0	11	7	0	0	0	1
5	99804499	99826784	89	22285	0	0	5_99804499_A/G	rs6594760	512	1132	860	0.66141	0.0937552	0.0386489	0.779879	0.634006	0.395833	0.572565	0.415133	27	0	0	45	0	0	1
5	99827032	99834590	34	7558	0	0	5_99827032_T/G	rs6864529	197	906	1401	1.42615	0.0355352	0.00477443	0.870651	0.730548	0.645833	0.715706	0.694274	6	0	0	9	0	0	1
5	101337052	101377093	70	40041	0.0198763	0.000795886	5_101337052_A/T	rs3995407	946	1113	445	0.333278	0.0544282	0.0722671	0.434947	0.494236	0.531746	0.206759	0.348671	0	20	29	0	0	0	1
5	101395439	101402025	29	6586	0.0542563	0.000357386	5_101395439_T/C	rs73180588	1791	592	121	0.0999042	0.184835	0.0797063	0.410741	0.231988	0.0555556	0.0139165	0.0613497	0	9	7	0	0	0	1
5	101417342	101424257	22	6915	0.250402	0.00173178	5_101417342_A/G	rs73182445	1789	596	119	0.0999042	0.182561	0.0782551	0.409228	0.231988	0.0555556	0.0159046	0.0613497	11	0	0	9	0	0	1
5	101605353	101610792	25	5439	0.019495	0.000106053	5_101605353_G/A	rs7703964	1887	477	140	0.0890379	0.26782	0.000230203	0.460666	0.0461095	0.0376984	0.0387674	0.0398773	12	0	0	12	0	0	1
5	101618428	101638095	41	19667	0.408697	0.00803825	5_101618428_C/T	rs73169981	1700	453	351	0.149883	0.471173	0.0268291	0.710287	0.054755	0.031746	0.027833	0.120654	22	0	0	12	0	0	1
5	101639681	101649985	29	10304	0.000149603	1.54166e-06	5_101639681_C/T	rs73170285	1695	412	397	0.158601	0.543825	0.0263019	0.76475	0.0576369	0.0267857	0.0208748	0.109407	6	0	0	15	0	0	1
5	101766264	101770562	20	4298	0	0	5_101766264_A/T	rs34809746	775	1158	571	0.424668	0.0455514	0.0610047	0.482602	0.491354	0.253968	0.516899	0.55726	5	0	0	6	0	0	1
5	101785213	101792374	20	7161	2.79698e-06	2.00319e-08	5_101785213_A/G	rs2123504	255	955	1294	1.20922	0.0920686	0.0123414	0.486384	0.831412	0.816468	0.714712	0.798569	12	0	0	5	0	0	1
5	102314292	102322707	25	8415	2.38513e-05	2.00733e-07	5_102314292_T/G	rs2218926	1659	751	94	0.115385	0.0296674	0.0185158	0.108926	0.165706	0.170635	0.303181	0.207566	0	8	10	0	0	0	1
5	102737903	102751568	34	13665	0.00489134	6.68451e-05	5_102737903_C/G	rs2431323	777	1221	506	0.402342	0.0149494	0.00343143	0.538578	0.409222	0.394841	0.387674	0.4591	0	9	21	0	0	0	1
5	103065409	103098941	32	33532	0.0590182	0.00197906	5_103065409_C/T	rs34376	1486	846	172	0.155841	0.0814386	0.0703144	0.12708	0.220461	0.449405	0.282306	0.134969	12	0	0	9	0	0	1
5	104120062	104128420	37	8358	2.6992e-22	2.25626e-24	5_104120062_T/C	rs1981770	1010	1189	305	0.280305	0.00122157	0.00153607	0.35174	0.325648	0.378968	0.371769	0.359918	0	14	20	0	0	0	1
5	104461139	104479321	25	18182	0.085726	0.00155875	5_104461139_T/C	rs2963219	246	1027	1231	1.14845	0.0146407	0.01744	0.726929	0.720461	0.614087	0.653082	0.768916	12	0	0	2	0	0	1
5	104559315	104573963	20	14648	0.552604	0.00809509	5_104559315_C/T	rs7706353	506	1199	799	0.632519	0.0154218	0.0175066	0.515885	0.602305	0.59623	0.470179	0.637014	8	3	0	4	0	0	1
5	104577501	104584139	24	6638	0.000116868	7.75888e-07	5_104577501_A/G	rs11738191	808	1182	514	0.394925	0.0183741	0.0172814	0.504539	0.39049	0.404762	0.518887	0.349693	12	0	0	3	0	0	1
5	105623518	105635757	40	12239	0.00708448	8.6714e-05	5_105623518_T/C	rs1363914	1966	484	54	0.067029	0.0376252	0.0444377	0.0907716	0.18732	0.0337302	0.206759	0.102249	0	22	9	0	0	0	1
5	105648423	105660407	66	11984	0.0107055	0.000128306	5_105648423_T/C	rs4957633	2004	452	48	0.061435	0.0468091	0.0379674	0.0476551	0.168588	0.0337302	0.204771	0.130879	20	0	0	19	0	0	1
5	109017687	109041000	20	23313	0.0687873	0.00160371	5_109017687_C/G	rs11955924	1813	627	64	0.0887609	0.0190471	0.0234674	0.130862	0.112392	0.0892857	0.218688	0.198364	9	0	0	10	0	0	1
5	109269048	109275327	43	6279	0.00195996	1.23085e-05	5_109269048_T/C	rs77803982	1772	661	71	0.0954816	0.0221109	0.00895922	0.239032	0.177233	0.0952381	0.157058	0.112474	8	0	0	9	0	0	1
5	112492089	112497111	21	5022	0.000279169	1.40226e-06	5_112492089_G/T	rs341327	922	1139	443	0.339423	0.0463093	0.0108263	0.565809	0.334294	0.296627	0.328032	0.425358	7	0	0	9	0	0	1
5	113421202	113450611	40	29409	0	0	5_113421202_T/G	rs113162962	1932	488	84	0.0753676	0.123165	0.00895911	0.326021	0.0605187	0.0962302	0.0467197	0.0398773	15	16	0	0	0	0	0
5	114274983	114280559	26	5576	1.82257e-10	1.01645e-12	5_114274983_C/A	rs3112758	64	426	2014	4.01986	0.0779394	0.00107035	0.74357	0.951009	0.940476	0.947316	0.93047	0	0	0	0	0	0	0
5	114847932	114866566	29	18634	0.0176382	0.000328687	5_114847932_C/T	rs59933701	2047	403	54	0.0568157	0.131151	0.0282276	0.279123	0.0792507	0	0.0675944	0.0194274	4	2	0	0	0	0	0
5	115053757	115057917	25	4160	0.0533255	0.000221888	5_115053757_A/G	rs10061081	411	1134	959	0.780164	0.024266	0.0153281	0.70121	0.634006	0.617063	0.479125	0.59407	2	11	9	0	0	0	1
5	115702074	115706597	21	4523	9.5441e-07	4.31775e-09	5_115702074_G/A	rs11241334	1612	744	148	0.131048	0.0511065	0.00954414	0.0673222	0.283862	0.27877	0.28827	0.187117	0	9	8	0	0	0	1
5	116178945	116189223	22	10278	0.00214213	2.2019e-05	5_116178945_T/C	rs62384210	1260	838	406	0.245682	0.233663	0.00905445	0.704992	0.263689	0.198413	0.185885	0.151329	13	0	0	7	0	0	1
5	117344460	117349802	24	5342	0	0	5_117344460_T/G	rs7732461	1127	905	472	0.292656	0.207165	0.0593282	0.70348	0.299712	0.131944	0.394632	0.185072	10	0	0	8	0	0	1
5	117627503	117644186	31	16683	0.00784018	0.000130806	5_117627503_C/T	rs386631	1132	676	696	0.351701	0.43746	0.0858014	0.927383	0.286744	0.031746	0.337972	0.277096	18	0	0	9	0	0	1
5	118530989	118535439	21	4450	0.0243238	0.000108265	5_118530989_T/C	rs6895364	1940	504	60	0.0711679	0.033698	0.0455337	0.122542	0.134006	0.0138889	0.186879	0.170757	0	14	7	0	0	0	1
5	118536751	118538630	27	1879	0.192805	0.000362473	5_118536751_G/A	rs7708262	1919	520	65	0.0745755	0.0340885	0.0467475	0.134644	0.139769	0.0138889	0.192843	0.170757	0	10	9	0	0	0	1
5	119620782	119625838	27	5056	0.587044	0.00296868	5_119620782_T/A	rs2923866	723	1192	589	0.449204	0.0110112	0.0140239	0.451589	0.391931	0.499008	0.44831	0.559305	9	0	0	2	0	0	1
5	119987410	119992236	35	4826	0	0	5_119987410_A/G	rs56121812	956	1188	360	0.307742	0.0172588	0.0177319	0.329803	0.327089	0.448413	0.331014	0.470348	0	2	1	0	0	0	0
5	120038759	120049936	38	11177	0.64397	0.00719829	5_120038759_A/C	rs1443977	290	1045	1169	1.04092	0.0505131	0.066322	0.700454	0.603746	0.781746	0.498012	0.765849	0	11	14	0	0	0	1
5	120067825	120075450	28	7625	3.33396e-05	2.54248e-07	5_120067825_T/C	rs60316827	1164	908	432	0.273795	0.185591	0.028162	0.6823	0.207493	0.337302	0.148111	0.242331	0	11	7	0	0	0	1
5	121036065	121045531	24	9466	0.0320806	0.000303707	5_121036065_C/T	rs1422607	1605	781	118	0.127412	0.0201379	0.027317	0.201967	0.18732	0.108135	0.233598	0.282209	9	0	0	5	0	0	1
5	121112331	121118658	26	6327	0.262259	0.00165957	5_121112331_C/T	rs55917831	1663	688	153	0.123817	0.11453	0.00216974	0.422844	0.110951	0.100198	0.119284	0.140082	15	0	0	9	0	0	1
5	121760982	121764516	22	3534	2.02208e-06	7.14805e-09	5_121760982_T/C	rs10035422	1695	630	179	0.122886	0.180974	0.0106633	0.476551	0.118156	0.10119	0.0497018	0.126789	9	0	0	10	0	0	1
5	122936598	122974165	58	37567	5.01894e-41	1.88551e-42	5_122936598_G/C	rs30043	86	538	1880	3.02676	0.0975052	0.0905047	0.940242	0.821326	0.987103	0.680915	0.823108	21	0	0	11	0	0	1
5	122980670	123010360	44	29690	0	0	5_122980670_C/G	rs34233716	1912	504	88	0.0785582	0.112276	0.0901581	0.0340393	0.180115	0.0128968	0.319085	0.179959	20	2	0	19	0	0	1
5	124209360	124214972	28	5612	0.000389397	2.18568e-06	5_124209360_G/A	rs1428423	856	901	747	0.458285	0.269114	0.0175945	0.901664	0.269452	0.372024	0.253479	0.394683	8	0	0	7	0	0	1
5	125845121	125868790	86	23669	0.00228106	5.39926e-05	5_125845121_C/T	rs627132	87	664	1753	2.48807	0.0682684	0.0611285	0.914523	0.883285	0.676587	0.917495	0.759714	29	0	0	26	0	0	1
5	126079532	126089618	23	10086	0.000156702	1.58066e-06	5_126079532_G/A	rs6867774	336	1082	1086	0.927594	0.0354187	0.0127906	0.519667	0.608069	0.671627	0.730616	0.749489	8	0	0	3	0	0	1
5	128539086	128563710	87	24624	0.0142439	0.000350757	5_128539086_T/A	rs55657505	1907	503	94	0.0800324	0.152118	0.0214657	0.357035	0.0619597	0.00496032	0.084493	0.0879346	0	23	20	0	0	0	1
5	128565060	128574867	29	9807	0.100566	0.00098635	5_128565060_G/A	rs11958508	1813	577	114	0.0957649	0.155047	0.0311002	0.392587	0.0878963	0.00496032	0.128231	0.093047	1	9	9	0	0	0	1
5	128578541	128591280	47	12739	0.0117339	0.00014949	5_128578541_T/C	rs6897170	1902	526	76	0.078291	0.0953239	0.030313	0.29879	0.0864553	0.00496032	0.125249	0.0940695	0	16	25	0	0	0	1
5	128592083	128597895	24	5812	0.152221	0.000884863	5_128592083_G/A	rs67031953	1893	535	76	0.0794955	0.0894605	0.0243065	0.298033	0.0864553	0.014881	0.125249	0.0940695	0	7	11	0	0	0	1
5	128929969	128962361	196	32392	0.000206908	6.70236e-06	5_128929969_A/T	rs2577499	1729	666	109	0.107177	0.0412047	0.0555693	0.172466	0.18732	0.0545635	0.298211	0.174847	0	42	32	0	0	0	1
5	128966943	128976510	73	9567	0.00396502	3.79373e-05	5_128966943_G/A	rs2577542	1794	608	101	0.0965205	0.0517984	0.0601157	0.121029	0.182997	0.0505952	0.303181	0.171107	0	8	10	0	0	0	1
[truncated: 3,115 more rows]

## Sheet: SupTab2Legend
Supplementary Table 2
Phenotypes in GWAS catalogue reported to be associated with the lead SNP of a yin yang haplotype
Coordinate	Coordinate of lead SNP
SNP	rs number of lead SNP
Phenotype	Associated phenotype(s)

## Sheet: SupTab2
Coordinate	SNP	Phenotype
1:203684416	rs7547793	Glycated hemoglobin levels
1:232479041	rs4649269	Hair color
2:629510	rs6743060	Waist-hip ratio
2:35512882	rs6543946	General cognitive ability
2:218722568	rs1541777	Body mass index; Height; Body mass index
3:82490727	rs6794584	Educational attainment (years of education)
3:154798236	rs7639060	DNA methylation variation (age effect)
4:65836246	rs10034561	Brain region volumes
4:69080286	rs4632729	Total testosterone levels; Testosterone levels in premenopausal women; Testosterone levels; Testosterone levels; Total testosterone levels
4:94170760	rs6821438	Type 2 diabetes; Type 2 diabetes
4:100200234	rs11097693	Urate levels; Urate levels
4:114488433	rs10031142	Phosphatidylglycerol(32:1)_[M+OAc]1- levels
4:114510521	rs993460	Phosphatidylglycerol(32:1)_[M+OAc]1- levels
4:119325534	rs185481756	Appendicular lean mass
4:143992106	rs4323050	High light scatter reticulocyte percentage of red cells
5:72039451	rs1692379	Educational attainment
5:104559315	rs7706353	Major depressive disorder or stress-related disorder
5:104577501	rs11738191	Major depressive disorder or stress-related disorder
5:150843825	rs13361189	Crohn's disease
5:173891251	rs72810983	Inflammatory bowel disease
6:24080400	rs72828903	Serum alkaline phosphatase levels
6:46854612	rs475991	Serum levels of protein ADGRF5
6:103572784	rs4346882	Glaucoma
6:127562979	rs9401974	Heel bone mineral density; Waist-hip ratio
6:166960059	rs1819333	Inflammatory bowel disease; Crohn's disease; Inflammatory bowel disease; Crohn's disease; Inflammatory bowel disease
8:57380819	rs6996802	Conotruncal heart defects with normally related great vessels (without 22q.11.2 deletion syndrome)
8:77190793	rs17379249	Height
8:94957094	rs10429294	Central corneal thickness; Corneal resistance factor (MTAG); Central corneal thickness (MTAG); Serum uric acid levels
8:131318469	rs10108033	IgG glycosylation; IgG glycosylation
9:93510342	rs4744251	Verbal-numerical reasoning
10:58505644	rs7084402	Refractive error; Blood urea nitrogen levels
11:14413152	rs10832254	Serum 25-Hydroxyvitamin D levels; Serum 25-Hydroxyvitamin D level variance; Serum 25-Hydroxyvitamin D levels
11:117347744	rs1261744	Pulse pressure; Pulse pressure; Pulse pressure; Pulse pressure
12:62108469	rs11174324	Post bronchodilator FEV1/FVC ratio in COPD
12:64936986	rs465530	Acute graft versus host disease in bone marrow transplantation (recipient effect)
13:78027278	rs9318511	Birth weight
14:87925030	rs386525	Intralaminar thalamic nuclei volume
15:56212400	rs8030605	Waist-to-hip ratio adjusted for BMI in non-smokers; Waist-to-hip ratio adjusted for body mass index; Waist-to-hip ratio adjusted for body mass index; Waist-to-hip ratio adjusted for body mass index; Waist-to-hip ratio adjusted for BMI; Waist-hip ratio; DNA methylation-estimated plasminogen activator inhibitor-1 levels; DNA methylation-estimated plasminogen activator inhibitor-1 levels
16:28820038	rs4788095	C-reactive protein levels
17:62761292	rs11079486	Educational attainment
17:70277579	rs9892944	Eosinophil counts
20:6395810	rs189583	Colorectal cancer or advanced adenoma
